# Supplementary material for: Microbe cultivation guidelines to optimize rhamnolipid applications
Source: Sci Rep. 2024 Apr 10;14:8362. doi: 10.1038/s41598-024-59021-7 (PMC11006924; doi:10.1038/s41598-024-59021-7)
Supplement: Supplementary file 2 — Supplementary Information 2. [file 41598_2024_59021_MOESM2_ESM.xlsx]

## Sheet: MSR calculator
Microbe Cultivation Guidelines to Optimize Rhamnolipid Applications
Ilona E. Kłosowska-Chomiczewska a*, Adam Macierzanka a, Karol Parchem b, Pamela Miłosz a, Sonia Sarach a, Iga Płaczkowska a, Weronika Hewelt-Belka c and Christian Jungnickel a
a Department of Colloid and Lipid Science, b Department of Chemistry, Technology and Biotechnology of Food, c Department of Analytical Chemistry, Faculty of Chemistry, Gdańsk University of Technology, Narutowicza St. 11/12, 80-233 Gdańsk, Poland
* Corresponding author: ilochomi@pg.edu.pl, tel: +48 58 347 1151 (Ilona E. Kłosowska-Chomiczewska)
	yellow cells are editable, please fill them in with appropriate data
No	Impurity of RL	logPRL	logPSOL	Molecular Volume of Solubilizate, Å3	pH	Temp, °C	CMC, mg/L	logMSR	MSR	gep3Rt	x for gep3Rt	gep3Rt	x for gep3Rt	gep3Rt	x for gep3Rt	gep3Rt	x for gep3Rt	gep3Rt	x for gep3Rt	gep3Rt	x for gep3Rt	gep3Rt	x for gep3Rt
1	0	5.21	3.27	297.46	5.43	25	242.695	-3.38253	0.000414452	2.20309	10.6929	5.21	141.421	6.59442	286.767	0.796179	0.504699	0.504699	0.128558	1.64227	4.42932	6.23764	242.695
2	0	5.21	3.27	297.46	7	25	295.68	-3.60193	0.000250076	2.20309	10.6929	5.21	141.421	6.59442	286.767	0.715214	0.365855	0.365855	0.0489696	1.69314	4.85372	6.66204	295.68
3	0	5.21	3.27	297.46	8.5	25	246.7	-3.61972	0.000240038	2.20309	10.6929	5.21	141.421	6.59442	286.767	0.789751	0.492573	0.492573	0.119512	1.64648	4.46345	6.27176	246.7
4	0	4.51	3.27	297.46	5.83	25	571.511	-4.50975	3.0921e-05	2.20309	10.6929	4.51	91.7339	6.59442	286.767	0.409237	0.0685371	0.0685371	0.000321942	1.86533	6.49035	8.29867	571.511
5	0	4.51	3.27	297.46	7	25	570.875	-4.60738	2.46957e-05	2.20309	10.6929	4.51	91.7339	6.59442	286.767	0.409765	0.0688026	0.0688026	0.000325698	1.86504	6.48727	8.29558	570.875
6	0	4.51	3.27	297.46	8.5	25	511.645	-4.64752	2.25155e-05	2.20309	10.6929	4.51	91.7339	6.59442	286.767	0.461954	0.0985817	0.0985817	0.000958052	1.83609	6.18984	7.99815	511.645
7	0	4.90952	3.27	297.46	7.1	25	36.7	-3.41678	0.00038302	2.20309	10.6929	4.90952	118.336	6.59442	286.767	1.20805	1.763	1.763	5.47969	1.14849	1.51488	3.32319	36.7
8	0	4.97146	3.27	297.46	8.53	25	245.494	-3.85788	0.000138715	2.20309	10.6929	4.97146	122.872	6.59442	286.767	0.791681	0.496192	0.496192	0.122166	1.64522	4.45322	6.26153	245.494
9	0	5.21	10.78	984.58	5.49	25	242.695	-3.01555	0.000964823	4.87992	116.208	5.21	141.421	9.54044	868.372	1.03786	1.11793	1.11793	1.39714	1.4349	2.95435	6.23764	242.695
10	0	5.21	10.78	984.58	7.02	25	295.68	-3.24542	0.000568302	4.87992	116.208	5.21	141.421	9.54044	868.372	0.932316	0.810381	0.810381	0.532192	1.50055	3.37875	6.66204	295.68
