# Supplementary material for: Microbe cultivation guidelines to optimize rhamnolipid applications
Source: Sci Rep. 2024 Apr 10;14:8362. doi: 10.1038/s41598-024-59021-7 (PMC11006924; doi:10.1038/s41598-024-59021-7)
Supplement: Supplementary file 3 — Supplementary Information 3. [file 41598_2024_59021_MOESM3_ESM.xlsx]

## Sheet: MSR dataset
Microbe Cultivation Guidelines to Optimize Rhamnolipid Applications
Ilona E. Kłosowska-Chomiczewska a*, Adam Macierzanka a, Karol Parchem b, Pamela Miłosz a, Sonia Sarach a, Iga Płaczkowska a, Weronika Hewelt-Belka c and Christian Jungnickel a
a Department of Colloid and Lipid Science, b Department of Chemistry, Technology and Biotechnology of Food, c Department of Analytical Chemistry, Faculty of Chemistry, Gdańsk University of Technology, Narutowicza St. 11/12, 80-233 Gdańsk, Poland
* Corresponding author: ilochomi@pg.edu.pl, tel: +48 58 347 1151 (Ilona E. Kłosowska-Chomiczewska)
BS type	Impurity, [0-5]	logPRL	Solubilizate	logPsol	MVSOL, [Å3]	pH	TSOL [ºC]	CMC [mg/L]	WSR	MSR	logMSR	Ref.
monoRL from JBR 425	0	5.21	Tributyrin	3.27	297.46	5.43	25	242.695		0.000333366	-3.47708	*
monoRL from JBR 425	0	5.21	Tributyrin	3.27	297.46	7	25	295.68		0.000166683	-3.77811	*
monoRL from JBR 425	0	5.21	Tributyrin	3.27	297.46	8.5	25	246.7		5.0005e-05	-4.30099	*
diRL from JBR 425	0	4.51	Tributyrin	3.27	297.46	5.83	25	571.511		0.000429937	-3.3666	*
diRL from JBR 425	0	4.51	Tributyrin	3.27	297.46	7	25	570.875		8.59874e-05	-4.06557	*
diRL from JBR 425	0	4.51	Tributyrin	3.27	297.46	8.5	25	511.645		0.000128981	-3.88947	*
JBR425	0	4.90952	Tributyrin	3.27	297.46	7.1	25	36.7***		0.000190458	-3.7202	*
R90	0	4.97146	Tributyrin	3.27	297.46	8.53	25	245.494		0.000185997	-3.73049	*
monoRL from R90	0	5.21	Triolein	10.78	984.58	5.49	25	242.695		0.000626122	-3.20334	*
monoRL from R90	0	5.21	Triolein	10.78	984.58	7.02	25	295.68		0.00142301	-2.84679	*
monoRL from R90	0	5.21	Triolein	10.78	984.58	8.56	25	246.7		0.00295985	-2.52873	*
diRL from R90	0	4.51	Triolein	10.78	984.58	5.55	25	571.511		1.3243e-05	-4.87801	*
diRL from R90	0	4.51	Triolein	10.78	984.58	7.02	25	570.875		1.12056e-05	-4.95056	*
diRL from R90	0	4.51	Triolein	10.78	984.58	8.56	25	511.645		1.17149e-05	-4.93126	*
R90	0	4.97146	Triolein	10.78	984.58	5.54	25	409.948		0.00184196	-2.73472	*
R90	0	4.97146	Triolein	10.78	984.58	7.02	25	361.693		0.00127031	-2.89609	*
R90	0	4.97146	Triolein	10.78	984.58	8.52	25	245.494		0.00158789	-2.79918	*
JBR 425:alginate 1.3:1	2	4.86	n-Dodecane	6.69	213.78	7	23	50.5		1.11	0.045323	[1, 2]
JBR 425:alginate 1:1	2	4.86	n-Dodecane	6.69	213.78	7	23	45.5		0.98	-0.00877392
JBR 425	0	4.86	n-Dodecane	6.69	213.78	7	23	36.7		0.88	-0.0555173
RBC	2	4.61	n-Dodecane	6.69	213.78	5	23	37.7		4.84	0.684845
RBC	2	4.61	n-Dodecane	6.69	213.78	7	23	62.1		0.63	-0.200659
RBC	2	4.61	n-Dodecane	6.69	213.78	9	23	41.5		0.26	-0.585027
MonoRL	0	5.21	n-Hexadecane	8.54	290.98	7	23	21		0.795	-0.0996329	[3]
MonoRL (7.8% Rha-C10-C8; 75.5% Rha-C10-C10; 0.9% Rha-C10-C10:1; 3.1% Rha-C12:1-C10)	0	5.12035	n-Decane	5.68	180.17	6.8	30	83.6		0.29	-0.537602	[4, 5]
MonoRL	0	5.12035	n-Dodecane	6.69	213.78	6.8	30	83.6		2.91	0.463893
MonoRL	0	5.12035	n-Tetradecane	7.7	247.38	6.8	30	83.6		0.94	-0.0268721
MonoRL	0	5.12035	n-Hexadecane	8.54	290.98	6.8	30	83.6		0.89	-0.05061
RL	0	5.21	Lindane	3.73	183.97	7	23	50		0.043	-1.36653	[6]
MonoRL	0	5.21	n-Hexadecane	8.54	290.98	7	23	38.25		0.8	-0.09691	[7]
DiRL	0	4.51	n-Hexadecane	8.54	290.98	7	23	49.35		3.8	0.579784
Mixture of RL	0	4.86	Styrene	2.79	111.78	5.5	23	0.2		1.85	0.267172	[8]
RL powder	0	4.8852	Hexachlorobenzene	5.72	165.26	7	23	63.1		0.00054	-3.26761	[9]
Mono and DiRL 1:1	0	4.86	Phenanthrene	4.3	170.03	4	23	57.7		0.087	-1.06048	[10]
Mono and DiRL 1:1	0	4.86	Phenanthrene	4.3	170.03	5	23	57.7		0.1	-1
Mono and DiRL 1:1	0	4.86	Phenanthrene	4.3	170.03	6	23	57.7		0.058	-1.23657
Mono and DiRL 1:1	0	4.86	Phenanthrene	4.3	170.03	7	23	57.7		0.0021	-2.67778
Mono and DiRL 1:1	0	4.86	Phenanthrene	4.3	170.03	8	23	57.7		0.0081	-2.09151
RL	0	5.21	Perchloroethylene	2.69	94.19	7	23	30		1.793	0.25358	[11]
MonoRL	1	5.21	n-Hexadecane	8.54	290.98	6.5	23	50		0.06	-1.22185	[12]
MonoRL	0	5.21	Phenanthrene	4.3	170.03	7	23	50.4		0.057	-1.24413	[13]
DiRL	0	4.51	Phenanthrene	4.3	170.03	7	23	65		0.021	-1.67778
DiRL	0	4.51	n-Hexadecane	8.54	290.98	7	23	25.6		5.2	0.716003	[14]
DiRL acid	0	4.51	n-Hexadecane	8.54	290.98	7	23	62.7		0.13	-0.886057
DiRL	0	4.51	n-Octadecane	9	314.59	7	23	25.6		0.074	-1.13077
DiRL acid	0	4.51	n-Octadecane	9	314.59	7	23	62.7		0.15	-0.823909
RL mixture	1.5	4.82****	Naphthalene	3.15	128.03	7	30	240		7.44	0.871573	[15]
RL mixture	1.5	4.87****	Phenantrene	4.33	170.03	7	30	240		2.83	0.451786
RL mixture	1.5	4.82****	Pyrene	4.88	188.6	7	30	240		1.34	0.127105
MonoRL mixture	1.5	4.85****	Triclosan	5.13	213.06	7	22	45.8		0.254	-0.595166	[16]
DiRL mixture	1.5	4.93****	Triclosan	5.13	213.06	7	22	118		0.35	-0.455932
RL mixture	1.5	4.85****	Naphthalene	3.15	128.03	7	23	229.5****		0.49	-0.309804	[17]
RL mixture	1.5	4.92****	Phenanthrene	4.3	170.03	7	23	144.9****		0.094	-1.02687
RL mixture	1.5	4.90****	Pyrene	4.88	188.6	7	23	172.3****		0.014	-1.85387
Biosurfactant	2	4.93****	Phenanthrene	4.3	170.03	7.5	23	50		0.51118	-0.291426	[18]
UH Biosurfactant	1	4.93****	Perchloroethylene	2.69	94.19	7	23	700		0.16	-0.79588	[19]
RL mixture	1.5	4.99****	Pyrene	4.88	188.6	6.85	20	270.9		0.0075	-2.12494	[20]
RL mixture	1.5	4.87****	n-Hexadecane	8.54	290.98	7	23	18		1.35e-05	-4.86967	[21]
Purified BS	1	4.73255	Phenanthrene	4.3	170.03	7.20**	28	100	0.0226	0.0749287	-1.12535	[22]
	1	4.73255	Pyrene	4.88	188.6	7.38**	28	100	0.0048	0.0140241	-1.85313
	1	4.73255	Benzo(a)pyrene	6.01	232.59	7.57**	28	100	0.0003	0.000702627	-3.15328
diRL (21.2% Rha-Rha-C10-C8; 61.2% Rha-Rha-C10-C10; 4.2% Rha-Rha-C12:1-C10; 13.5% Rha-Rha-C10-C12)	0	4.37088	n-Decane	5.68	180.17	6.8	30	71.42		0.03	-1.52288	[5]
	0	4.37088	n-Dodecane	6.69	213.78	6.8	30	71.42		0.02	-1.69897
	0	4.37088	n-Tetradecane	7.7	247.38	6.8	30	71.42		1.98	0.296665
	0	4.37088	n-Hexadecane	8.54	290.98	6.8	30	71.42		1.26	0.100371
RL >90% (Alladin Industrial Co)	0	4.86	o-Dichlorobenzene	3.25	111.11	7.08**	30	229.4**		0.045	-1.34679	[24]
biosurfactant blend (Zhijin Biotech Co; 2/3 monoRL and 1/3 diRL, purity 40%)	1.5	4.95371	Phenanthrene	4.3	170.03	6.84**	20	73.0958	0.004	0.0122424	-1.91213	[25]
RL (REGE, Xi'an, China; 50% w/w suspension in water)	0	4.73255	Pyrene	4.88	188.6	6.94**	30	236.364		0.0023	-2.63827	[26]
RL (Maya Co)	0	4.73255	Phenanthrene	4.3	170.03	7.2	30	56		0.003	-2.52288	[27]
	0	4.73255	Pyrene	4.88	188.6	7.2	30	56		0.004	-2.39794
	0	4.73255	Benzo(a)pyrene	6.01	232.59	7.2	30	56		0.096	-1.01773
Purified BS	1	4.73255	Phenanthrene	4.3	170.03	7.25**	25**	96.5	0.0124	0.0411113	-1.38604	[28]
	1	4.73255	Fluoranthene	4.83	188.6	7.68**	23**	97.5	0.0023	0.00671986	-2.17264
	1	4.73255	Benzo(a)pyrene	6.01	232.59	6.59**	26**	98.5	0.00017	0.000398155	-3.39995
* data obtained for the purpose of the study
** data implemented with MICE for the purpose of the study
*** determined for the purpose of [2]
**** data implemented with MICE for the purpose of [1]
LITERATURE
[1] I.E. Kłosowska-Chomiczewska, A. Kotewicz-Siudowska, W. Artichowicz, A. Macierzanka, A. Głowacz-Różyńska, P. Szumała, K. Mędrzycka, E. Hallmann, E. Karpenko, C. Jungnickel, Towards Rational Biosurfactant Design—Predicting Solubilization in Rhamnolipid Solutions, Molecules 26(3) (2021) 534.
[2] I.E. Kłosowska-Chomiczewska, K. Mędrzycka, E. Hallmann, E. Karpenko, T. Pokynbroda, A. Macierzanka, C. Jungnickel, Rhamnolipid CMC prediction, Journal of Colloid and Interface Science 488 (2017) 10-19.
[3] Y. Liu, G. Zeng, H. Zhong, Z. Wang, Z. Liu, M. Cheng, G. Liu, X. Yang, S. Liu, Effect of rhamnolipid solubilization on hexadecane bioavailability: enhancement or reduction?, Journal of hazardous materials 322 (2017) 394-401.
[4] H. Zhong, X. Yang, F. Tan, M.L. Brusseau, L. Yang, Z. Liu, G. Zeng, X. Yuan, Aggregate-based sub-CMC solubilization of n-alkanes by monorhamnolipid biosurfactant, New Journal of Chemistry 40(3) (2016) 2028-2035.
[5] X. Yang, F. Tan, H. Zhong, G. Liu, Z. Ahmad, Q. Liang, Sub-CMC solubilization of n-alkanes by rhamnolipid biosurfactant: the Influence of rhamnolipid molecular structure, Colloids and Surfaces B: Biointerfaces 192 (2020) 111049.
[6] J. Wan, D. Meng, T. Long, R. Ying, M. Ye, S. Zhang, Q. Li, Y. Zhou, Y. Lin, Simultaneous removal of lindane, lead and cadmium from soils by rhamnolipids combined with citric acid, PLoS One 10(6) (2015) e0129978.
[7] H. Zhong, Y. Liu, Z. Liu, Y. Jiang, F. Tan, G. Zeng, X. Yuan, M. Yan, Q. Niu, Y. Liang, Degradation of pseudo-solubilized and mass hexadecane by a Pseudomonas aeruginosa with treatment of rhamnolipid biosurfactant, International Biodeterioration & Biodegradation 94 (2014) 152-159.
[8] Y. Guo, C.N. Mulligan, M.-P. Nieh, An unusual morphological transformation of rhamnolipid aggregates induced by concentration and addition of styrene: A small angle neutron scattering (SANS) study, Colloids and Surfaces A: Physicochemical and Engineering Aspects 373(1-3) (2011) 42-50.
[9] J. Wan, L. Chai, X. Lu, Y. Lin, S. Zhang, Remediation of hexachlorobenzene contaminated soils by rhamnolipid enhanced soil washing coupled with activated carbon selective adsorption, Journal of hazardous materials 189(1-2) (2011) 458-464.
[10] K.-H. Shin, J.-Y. Kim, K.-W. Kim, Effect of Biosurfactant Addition on the Biodegradation of phenanthrene in soil-water system, Environmental Engineering Research 13(1) (2008) 8-13.
[11] J.S. Clifford, M.A. Ioannidis, R.L. Legge, Enhanced aqueous solubilization of tetrachloroethylene by a rhamnolipid biosurfactant, Journal of Colloid and Interface Science 305(2) (2007) 361-365.
[12] G. Bai, M.L. Brusseau, R.M. Miller, Influence of cation type, ionic strength, and pH on solubilization and mobilization of residual hydrocarbon by a biosurfactant, Journal of Contaminant Hydrology 30(3-4) (1998) 265-279.
[13] Y. Zhang, W.J. Maier, R.M. Miller, Effect of rhamnolipids on the dissolution, bioavailability, and biodegradation of phenanthrene, Environmental science & technology 31(8) (1997) 2211-2217.
[14] Y. Zhang, R.M. Miller, Effect of rhamnolipid (biosurfactant) structure on solubilization and biodegradation of n-alkanes, Applied and Environmental Microbiology 61(6) (1995) 2247-2251.
[15] S. Li, Y. Pi, M. Bao, C. Zhang, D. Zhao, Y. Li, P. Sun, J. Lu, Effect of rhamnolipid biosurfactant on solubilization of polycyclic aromatic hydrocarbons, Marine Pollution Bulletin 101(1) (2015) 219-225.
[16] X. Zhang, Q. Guo, Y. Hu, H. Lin, Effects of monorhamnolipid and dirhamnolipid on sorption and desorption of triclosan in sediment–water system, Chemosphere 90(2) (2013) 581-587.
[17] S. Zhu, S. Liang, X. You, Effect of rhamnolipid biosurfactant on solubilization and biodegradation of polycyclic aromatic hydrocarbons, 2013 Third International Conference on Intelligent System Design and Engineering Applications, IEEE, 2013, pp. 651-654.
[18] H. Yin, J. Qiang, Y. Jia, J. Ye, H. Peng, H. Qin, N. Zhang, B. He, Characteristics of biosurfactant produced by Pseudomonas aeruginosa S6 isolated from oil-containing wastewater, Process Biochemistry 44(3) (2009) 302-308.
[19] S. Harendra, C. Vipulanandan, Degradation of high concentrations of PCE solubilized in SDS and biosurfactant with Fe/Ni bi-metallic particles, Colloids and Surfaces A: Physicochemical and Engineering Aspects 322(1-3) (2008) 6-13.
[20] F. Bordas, P. Lafrance, R. Villemur, Conditions for effective removal of pyrene from an artificially contaminated soil using Pseudomonas aeruginosa 57SJ rhamnolipids, Environmental Pollution 138(1) (2005) 69-76.
[21] S. Thangamani, G.S. Shreve, Effect of anionic biosurfactant on hexadecane partitioning in multiphase systems, Environmental science & technology 28(12) (1994) 1993-2000.
[22] T. Zang, H. Wu, B. Yan, Y. Zhang, C. Wei, Enhancement of PAHs biodegradation in biosurfactant/phenol system by increasing the bioavailability of PAHs, Chemosphere 266 (2021) 128941.
[23] K. Li, B. Yang, L. Wang, Performance evaluation of a biotrickling filter for the removal of gas-phase 1, 2-dichlorobenzene: Influence of rhamnolipid and ferric ions, Chemosphere 250 (2020) 126261.
[24] J. Liu, Y. Wang, H. Li, Synergistic solubilization of phenanthrene by mixed micelles composed of biosurfactants and a conventional non-ionic surfactant, Molecules 25(18) (2020) 4327.
[25] Y. Li, L. Lai, P. Mei, W.-X. Zhang, Y.-H. Li, L. Cheng, Y.-Q. Wang, Y. Liu, Surface properties and solubility enhancement of Gemini/conventional surfactant mixtures based on sulfonate Gemini surfactant, Journal of Molecular Liquids 276 (2019) 488-496.
[26] L. Meng, W. Li, M. Bao, P. Sun, Effect of surfactants on the solubilization, sorption and biodegradation of benzo (a) pyrene by Pseudomonas aeruginosa BT-1, Journal of the Taiwan Institute of Chemical Engineers 96 (2019) 121-130.
[27] S. Sun, Y. Wang, T. Zang, J. Wei, H. Wu, C. Wei, G. Qiu, F. Li, A biosurfactant-producing Pseudomonas aeruginosa S5 isolated from coking wastewater and its application for bioremediation of polycyclic aromatic hydrocarbons, Bioresource technology 281 (2019) 421-428.
