# Supplementary material for: Microbe cultivation guidelines to optimize rhamnolipid applications
Source: Sci Rep. 2024 Apr 10;14:8362. doi: 10.1038/s41598-024-59021-7 (PMC11006924; doi:10.1038/s41598-024-59021-7)
Supplement: Supplementary file 4 — Supplementary Information 4. [file 41598_2024_59021_MOESM4_ESM.xlsx]

## Sheet: RL production data
Microbe Cultivation Guidelines to Optimize Rhamnolipid Applications
Ilona E. Kłosowska-Chomiczewska a*, Adam Macierzanka a, Karol Parchem b, Pamela Miłosz a, Sonia Sarach a, Iga Płaczkowska a, Weronika Hewelt-Belka c and Christian Jungnickel a
a Department of Colloid and Lipid Science, b Department of Chemistry, Technology and Biotechnology of Food, c Department of Analytical Chemistry, Faculty of Chemistry, Gdańsk University of Technology, Narutowicza St. 11/12, 80-233 Gdańsk, Poland
* Corresponding author: ilochomi@pg.edu.pl, tel: +48 58 347 1151 (Ilona E. Kłosowska-Chomiczewska)
Carbon Source	Concentration of Carbon Source, g/L	Concentration of Carbon, g/L	Molecular Volume of Carbon Source, Å3	logP of Carbon Source	Nitrogen Source	Concentration of Nitrogen, g/L	C:N ratio, w/w	Microorganism species	Efficiency of Biosurfactant Production, g/L	pH of Bacterial Medium	Incubation Temperature, °C	Shaking Speed, rpm	Incubation Time, h	Biosurfactant Composition	Average Weighed Molecular Weight of Biosurfactant, g/mol	Average Weighed Molecular Volume of Biosurfactant, Å3	Average Weighed logP of Biosurfactant	Reference
glucose, 20 g/L	20	8	151.81	-2.64	peptone, 10 g/L	1.05	7.61905	Acinetobacter calcoaceticus strain BU-03	12.7	6.5	55	400	36	73.25% Rha-C10-C10, 0.532% Rha-C10-C12, 0.40% Rha-C10-C8, 0.26% Rha-C10-C12:1, 24.62% Rha-Rha-C10-C10, 0.133% Rha-Rha-C10-C8, 0.266% Rha-Rha-C10-C12, 0.532% Rha-Rha-C10-C12:1	535.59	528.452	5.01565	[1]
palm kernel fatty acid distillate (PKFAD), 2% (v/v)	17.4	12.6846	247.88	5.75	2.5 g/L NaNO3 + 1.0 g/L yeast extract	0.525	24.1611	Pseudomonas sp. LM19	1.6	7.5	37	170	192	monoRL (90.82% Rha-C10-C10, 5.21% Rha-C10-C12:1, 3.97% Rha-C10-C12), diRL (89.58% Rha-Rha-C10-C10, 1.85% Rha-Rha-C10-C12:1, 8.57% Rha-Rha-C10-C12)	593.53	578.582	4.80797	[2]
soybean soapstock, 2.0% (m/v)	20	15.4	853.98	10.13	NaNO3, 1.5 g/L	0.2475	62.2222	Pseudomonas aeruginosa LBI	1.434	6.5	30	200	120	0.225 g/L Rha-C10-C10, 0.275 g/L Rha-Rha-C10-C10	575.77	562.799	4.80022	[3]
soybean oil, 20 g/L	20	15.52	972.683	10.68	yeast extract, 4.0 g/L	0.45	34.4889	Klebsiella sp. KOD36	4.34	8	30	250	264	monoRL	504.66	501.49	5.21	[4]
glycerol, 45 g/L	45	17.595	87.12	-1.6	NaNO3, 4.5 g/L	0.7425	23.697	Pseudomonas aeruginosa SGΔrhlC	14.22	6.8	35	180	144	3.38% Rha-C10; 10.90% Rha-C8-C10; 25.86% Rha-C10-C10; 43.47% Rha-C10-C12:1; 16.39% Rha-C10-C12	507.88	504.636	5.12577	[5]
glycerol, 20 g/L	20	7.82	87.12	-1.6	CO(NH2)2, 2.5 g/L	1.165	6.71245	Pseudomonas aeruginosa UMTKB-5	2.308	7	30	200	72	25.69% Rha-Rha-C10-C8; 9.00% Rha-Rha-C8; 2.88% Rha-Rha-C10-C10:1; 38.14% Rha-Rha-C10-C10; 3.19% Rha-C10; 17.14% Rha-Rha-C10-C12:1; 3.96% Rha-Rha-C12	599.396	570.591	1.59994	[6]
glycerol, 20 g/L	20	7.82	87.12	-1.6	NH4NO3, 2.5 g/L	0.875	8.93714	Pseudomonas aeruginosa UMTKB-5	1.541	7	30	200	72	21.76% Rha-Rha-C10-C8; 9.23% Rha-Rha-C8; 9.82% Rha-Rha-C10-C10:1; 25.64% Rha-Rha-C10-C10; 12.92% Rha-Rha-C10; 4.47% Rha-C10; 10.83% Rha-Rha-C10-C12:1; 2.52% Rha-Rha-C12; 10.49% Rha-Rha-C10-C12	577.268	547.828	1.48597
non-fermented grape marcs liquor, 80% (v/v)	800	312.8	144.44	-2.6	NaNO3, 2 g/L	0.33	947.879	B. thailandensis E264	1.07	7.5	30	150	216	12.56% Rha-C12-C14; 27.02% Rha-Rha-C12-C14; 53.16% Rha-Rha-C14-C14	725.083	723.567	8.12249	[7]
olive oil pomace, 2% (w/v)	20	7.88	108.33	-1.94	NaNO3, 2 g/L	0.516	15.2713	B. thailandensis E264	0.27	7.5	30	150	144	93.44% Rha-C14-C14; 6.55% Rha-C14-C16	618.643	637.998	8.83332
palm fatty acid distillate (PFAD), 20 g/L	20	15.1	297.92	7.05	NaNO3, 1.0 g/L	0.165	91.5152	Pseudomonas aeruginosa PAO1	1.07	6.5	37	150	72	3.18 ratio Rha-C10-C10 to Rha-Rha-C10-C10	533.31	526.435	5.02347	[8]
FAME from PFAD, 20 g/L	20	17.26	170.6	4.43	NaNO3, 1.0 g/L	0.165	104.606	Pseudomonas aeruginosa PAO1	2.11	6.5	37	150	72	3.22 ratio Rha-C10-C10 to Rha-Rha-C10-C10	538.413	531.472	5.07154
glycerol, 20 g/L	20	7.82	87.12	-1.6	NH4Cl, 0.025 g/L	0.00655	1193.89	Pseudomonas aeruginosa NY3	5.79	7.4	30	200	76	6.18% Rha-C8-C10; 28.01% Rha-C10-C10; 1.33% Rha-C10-C12:1; 0.44% Rha-C10-C12; 14.38% Rha-Rha-C10; 0.26% Rha-Rha-C8-C10; 9.20% Rha-Rha-C10-C10:1; 40.20% Rha-Rha-C10-C10	561.503	542.9	3.32206	[9]
waste frying oil (WFO), 75 g/L	75	57.975	1005.66	10.82	NaNO3, 4.95 g/L	0.81675	70.9826	Pseudomonas aeruginosa NY3	9.15	7.5	30	200	76	2.60% Rha-C8; 4.84% Rha-C10; 6.61% Rha-C8-C10; 36.15% Rha-C10-C10; 1.36% Rha-C10-C12:1; 8.88% Rha-C10-C12; 8.57% Rha-Rha-C10; 5.49% Rha-Rha-C8-C10; 25.50% Rha-Rha-C10-C10	516.729	503.425	3.38453
glycerol, 30 g/L	30	11.73	87.12	-1.6	NaNO3, 5.54 g/L	0.9141	12.8323	Pseudomonas aeruginosa ATCC9027	9.75*	7.3*	30	200	240	76.8% Rha-C10-C10; 8.7% Rha-C8-C10; 6.2% Rha-C10-C12; 4.1% Rha-C10-C12:1; 4.2% Rha-Rha-C10-C10	509.546	505.579	5.14016	[10]
glycerol, 30 g/L	30	11.73	87.12	-1.6	NaNO3, 5.54 g/L	0.9141	12.8323	Pseudomonas aeruginosa LFM1201	9.92*	7.2*	30	200	240	43.0% Rha-C10-C10; 9.1% Rha-C8-C10; 1.8% Rha-C10-C12; 4.3% Rha-C10-C12:1; 1.5% Rha-C8:2K; 1.4%Rha-C12:2; 20.8% Rha-Rha-C10-C10; 5.3% Rha-Rha-C8-C10; 2.1% Rha-Rha-C10-C12; 9.0% Rha-Rha-C10-C10:1 K; 1.7% Rha-Rha-C10-C12:1	541.722	529.858	15.5876
glycerol, 30 g/L	30	11.73	87.12	-1.6	NaNO3, 5.54 g/L	0.9141	12.8323	P. aeruginosa LFM1151	10.21*	7.3*	30	200	240	17.6% Rha-C10-C10; 8.7% Rha-C8-C10; 51.4% Rha-Rha-C10-C10; 11.6% Rha-Rha-C8-C10; 4.7% Rha-Rha-C10-C12; 2.7% Rha-Rha-C10-C10:1 K; 3.4% Rha-Rha-C10-C12:1	599.962	581.339	4.46732
glycerol, 10% (w/v)	100	39.1	87.12	-1.6	nutrient broth (NB, HiMedia)	0.87825	44.5204	Pseudomonas aeruginosa SS14	4.15*	7.4	35	150	48	6.85% Rha-C8:2; 5.07% Rha-C9:2; 14.37% Rha-C10:2; 11.36% Rha-C10:1; 35.81% Rha-C12:2; 6.38% Rha-C14:2; 22.36% Rha-C8-C10; 6.38% Rha-C10-C12:2; 3.47% Rha-C12-C12; 5.54% Rha-C12-C14:1; 7.7% Rha-C12-C14; 7.42% Rha-Rha-C10; 3.20% Rha-Rha-C12; 3.67% Rha-Rha-C8-C10:1; 12.01% Rha-Rha-C8-C10; 9.42% Rha-Rha-C10-C10; 10.91% Rha-Rha-C12-C12:2	432.626	414.752	4.61669	[11]
glycerol, 3%	30	11.73	87.12	-1.6	1.0 g/L KNO3 + 1.0 g /L (NH4)2HPO4	0.35	33.5143	Pseudomonas aeruginosa ATCC 9027	3.71*	6.9*	35	200	96	1.18% Rha-C8; 17.12% Rha-C10; 0.53% Rha-C12; 1.65% Rha-C8:2; 3.04% Rha-Rha-C8-C10; 8.98% Rha-C8-C10; 1.38% Rha-C10-C10:1; 23.78% Rha-C10-C10; 5.09% Rha-C10-C10-CH3; 5.09% Rha-C10-C12:1; 3.25% Rha-Rha-C10-C12; 5.64% Rha-C10-C12	450.466	440.792	15.5763	[12]
glucose, 1% w/v	10	4	151.81	-2.64	10 g/L peptone + 1.09 g/L NH4Cl + 18.9 g/L tris base	3.52798	1.13379	Pseudomonas M15	0.44*	7.2	20	210	120	10.4% Rha-C8-C10; 1.6% Rha-C12:1-C8; 15.1% Rha-C10-C10; 23.4% Rha-C12:1-C10; 25.1% Rha-C12-C10; 3.4% Rha-C12:1-C12:1; 8.5% Rha-C14:1-C10; 1.4% Rha-C12-C12:1; 2.8% Rha-C12:1-C12; 0.2% Rha-C14:1-C12:1; 6.2% Rha-C14-C10; 0.6% Rha-C16:1-C10; 0.2% Rha-C12-C14:1; 1.1% Rha-C16-C10	527.425	526.821	5.757	[13]
mannose, 1% w/v	10	4	151.81	-2.64	10 g/L peptone + 1.09 g/L NH4Cl + 18.9 g/L tris base	3.52798	1.13379	Pseudomonas M15	8.33*	7.2	20	210	120	27.9% Rha-C8-C10; 0.1% Rha-C9-C10; 0.4% Rha-C12:1-C8; 5.9% Rha-C10-C10; 29.3% Rha-C12:1-C10; 25.1% Rha-C12-C10; 2.4% Rha-C12:1-C12:1; 5.1% Rha-C14:1-C10; 0.6% Rha-C12-C12:1; 0.8% Rha-C12:1-C12; 0.1% Rha-C14:1-C12:1; 1.5% Rha-C14-C10; 0.5% Rha-C16:1-C10; 0.3% Rha-C16-C10	516.243	513.534	5.35068
rhamnose, 1% w/v	10	4.39	143.55	-1.64	10 g/L peptone + 1.09 g/L NH4Cl + 18.9 g/L tris base	3.52798	1.24434	Pseudomonas M15	6.21*	7.2	20	210	120	13.2% Rha-C8-C10; 0.6% Rha-C9-C10; 0.2% Rha-C12:1-C8; 6.1% Rha-C10-C10; 42.9% Rha-C12:1-C10; 32.4% Rha-C12-C10; 1.2% Rha-C12:1-C12:1; 2.4% Rha-C14:1-C10; 0.6% Rha-C12-C12:1; 0.4% Rha-C12:1-C12	522.737	521.155	5.5986
starch, 1% w/v	10	7.62	600.75	-5.33	10 g/L peptone + 1.09 g/L NH4Cl + 18.9 g/L tris base	3.52798	2.15988	Pseudomonas M15	1.58*	7.2	20	210	120	29.6% Rha-C8-C10; 9.2% Rha-C10-C10; 36.4% Rha-C12:1-C10; 19.8% Rha-C12-C10; 0.6% Rha-C12:1-C12:1; 2.6% Rha-C14:1-C10; 0.2% Rha-C12-C12:1; 0.3% Rha-C12:1-C12; 0.9% Rha-C14:1-C12:1; 0.4% Rha-C14-C10	508.284	504.96	5.196
xylan, 1% w/v	10	4.71	466.32	-4.89	10 g/L peptone + 1.09 g/L NH4Cl + 18.9 g/L tris base	3.52798	1.33504	Pseudomonas M15	11.97*	7.2	20	210	120	18.9% Rha-C8-C10; 9.7% Rha-C10-C10; 50.1% Rha-C12:1-C10; 18.8% Rha-C12-C10; 0.9% Rha-C12:1-C12:1; 1.6% Rha-C14:1-C10	518	515.308	5.40735
glycerol, 1% w/v	10	3.91	87.12	-1.6	10 g/L peptone + 1.09 g/L NH4Cl + 18.9 g/L tris base	3.52798	1.10828	Pseudomonas M15	5.94*	7.2	20	210	120	5.2% Rha-C8-C10; 0.2% Rha-C9-C10; 5.3% Rha-C12:1-C8; 9.5% Rha-C10-C10; 0.5% Rha-C11-C10; 19.1% Rha-C12:1-C10; 14.0% Rha-C12-C10; 8.0% Rha-C12:1-C12:1; 12.5% Rha-C14:1-C10; 1.9% Rha-C12-C12:1; 5.0% Rha-C12:1-C12; 0.3% Rha-C14:1-C12:1; 11.8% Rha-C14-C10; 4.7% Rha-C16:1-C10; 1.0% Rha-C12-C14:1; 1.0% Rha-C16-C10	538.878	539.526	6.05068
used cooking oil (UCO), 1% w/v	10	7.75	972.8	10.75	10 g/L peptone + 1.09 g/L NH4Cl + 18.9 g/L tris base	3.52798	2.19672	Pseudomonas M15	4.34*	7.2	20	210	120	5.9% Rha-C8-C10; 3.2% Rha-C12:1-C8; 13.4% Rha-C10-C10; 17.4% Rha-C12:1-C10; 17.0% Rha-C12-C10; 10.7% Rha-C12:1-C12:1; 5.4% Rha-C14:1-C10; 2.6% Rha-C12-C12:1; 6.4% Rha-C12:1-C12; 1.3% Rha-C14:1-C12:1; 12.2% Rha-C14-C10; 3.3% Rha-C16:1-C10; 1.0% Rha-C12-C14:1; 0.2% Rha-C16-C10	535.809	536.208	5.98706
benzene, 1% w/v	10	9.22	84.04	1.94	10 g/L peptone + 1.09 g/L NH4Cl + 18.9 g/L tris base	3.52798	2.61339	Pseudomonas M15	7.50*	7.2	20	210	120	24.1% Rha-C8-C10; 0.2% Rha-C12:1-C8; 6.4% Rha-C10-C10; 37.3% Rha-C12:1-C10; 25.5% Rha-C12-C10; 2.0% Rha-C12:1-C12:1; 2.0% Rha-C14:1-C10; 0.3% Rha-C12-C12:1; 0.6% Rha-C12:1-C12; 1.3% Rha-C14:1-C12:1	517.109	514.426	5.37911
anthracene, 1% w/v	10	8.93	246.16	5.32	10 g/L peptone + 1.09 g/L NH4Cl + 18.9 g/L tris base	3.52798	2.53119	Pseudomonas M15	6.07*	7.2	20	210	336	4.6% Rha-C8-C10; 9.0% Rha-C10-C10; 1.2% Rha-C11-C10; 28.4% Rha-C12:1-C10; 50.2% Rha-C12-C10; 1.0% Rha-C12:1-C12:1; 2.1% Rha-C14:1-C10; 0.3% Rha-C12-C12:1; 0.6% Rha-C12:1-C12; 2.4% Rha-C14-C10; 0.2% Rha-C16:1-C10	528.172	528.284	5.87806
phenanthrene, 1% w/v	10	9.43	172.03	4.3	10 g/L peptone + 1.09 g/L NH4Cl + 18.9 g/L tris base	3.52798	2.67292	Pseudomonas M15	4.67*	7.2	20	210	336	100% Rha-C12:1-C10	530.7	528.9	5.74
glucose, 30 g/L	30	12	151.81	-2.64	NaNO3, 3.0 g/lL	0.495	24.2424	Pseudomonas aeruginosa SG	7.06	6.8	35	200	144	2.329% Rha-C6; 15.444% Rha-C8; 6.563% Rha-C10; 12.690% Rha-Rha-C10; 5.140% Rha-C8-C8; 3.953% Rha-C10-C12; 17.985% Rha-C8-C10; 3.354% Rha-Rha-C8-C12:1; 13.159% Rha-Rha-C10-C10; 1.005% Rha-Rha-C12-C12; 3.512% Rha-C12-C12:1; 4.913% Rha-Rha-C8-C10; 3.420% Rha-Rha-C8-C12; 6.534% Rha-C10-C10	453.281	434.837	6.49441	[14]
soybean oil, 30 g/L	30	23.28	972.683	10.68	NaNO3, 3.0 g/lL	0.495	47.0303	Pseudomonas aeruginosa SG	10.32	6.8	35	200	144	3.661% Rha-C8; 5.502% Rha-C10; 2.135% Rha-Rha-C10; 6.951% Rha-C16:1; 1.945% Rha-C6-C8; 2.59% Rha-C8-C8:1; 1.552% Rha-C8-C8; 17.678% Rha-C8-C10:1; 6.995% Rha-Rha-C6-C12; 4.602% Rha-Rha-C8-C12:1; 11.3% Rha-Rha-C10-C10; 1.928% Rha-Rha-C6-C14; 3.919% Rha-Rha-C8-C10; 5.973% Rha-Rha-C8-C12; 13.729% Rha-C10-C10; 4.462% Rha-Rha-C10-C12; 5.077% Rha-C10-C12	504.798	489.804	3.28863
glycerol, 4% (w/v)	40	15.64	87.12	-1.6	nutrient broth	0.894	17.4944	Burkholderia thailandensis E264	0.94	7.1*	30	200	240	1.65% Rha-C12-C12; 5.35% Rha-C12-C14; 23.65% Rha-C14-C14; 1.85% Rha-C14-C16; 1.35% Rha-Rha-C10-C12; 8.69% Rha-Rha-C12-C12; 15.32% Rha-Rha-C12-C14; 36.99% Rha-Rha-C14-C14; 5.16%Rha-Rha-C14-C16	697.604	701.222	8.11334	[15]
glycerol, 4% (w/v)	40	15.64	87.12	-1.6	nutrient broth	0.894	17.4944	Burkholderia thailandensis E264 TΔbtaI1ΔbtaI2ΔbtaI3 (triple mutant)	4.46	7.2*	30	200	240	1.31% Rha-C10-C12; 6.42% Rha-C12-C12; 18.01% Rha-C12-C14; 26.88% Rha-C14-C14; 1.04% Rha-C14-C16; 2.2% Rha-Rha-C10-C12; 11.17% Rha-Rha-C12-C12; 15.62% Rha-Rha-C12-C14; 16.03% Rha-Rha-C14-C14; 1.32%Rha-Rha-C14-C16	655.082	661.36	7.88997
crude glycerol, 60 g/L (This crude glycerol contained 90% glycerol, some water, methanol, and esters)	54	21.114	87.12	-1.6	NaNO3, 3.5 g/L	0.5775	36.561	Pseudomonas aeruginosa SG	1.98	6.8	37	200	120	4.24% Rha-C8-C8; 19.47% Rha-C8-C10; 7.77% Rha-Rha-C8-C10; 32.22% Rha-C10-C10; 21.25% Rha-Rha-C10-C10; 4.71% Rha-Rha-C10-C12; 7.85% Rha-Rha-C10-C12:1; 2.50% Rha-Rha-C12-C12	551.474	539.08	4.57243	[16]
crude glycerol, 60 g/L (This crude glycerol contained 90% glycerol, some water, methanol, and esters)	54	21.114	87.12	-1.6	NaNO3, 3.5 g/L	0.5775	36.561	Pseudomonas aeruginosa PrhlAB	2.87	6.8	37	200	120	9.50% Rha-C8-C10; 64.58% Rha-C10-C10; 11.02% Rha-C10-C12:1; 9.83% Rha-C10-C12; 5.08% Rha-Rha-C10-C10	513.074	509.189	5.18618
crude glycerol, 60 g/L (This crude glycerol contained 90% glycerol, some water, methanol, and esters)	54	21.114	87.12	-1.6	NaNO3, 3.5 g/L	0.5775	36.561	Pseudomonas stutzeri Rhl	0.87	6.8	37	200	120	6.46% Rha-C8-C8; 15.84% Rha-C8-C10; 68.55% Rha-C10-C10; 4.56% Rha-C10-C12:1; 4.58% Rha-C10-C12	498.304	493.525	4.88121
waste cooking oil (WCO), 1% (w/v)	10	7.76	971.5	10.67	NaNO3	0.194	40	Pseudomonas aeruginosa MTCC7815	11	10	25	196*	120	15.72% Rha-C10-C10:1; 3.6% Rha-C10-C10; 8.4% Rha-C10-C10-CH3; 5.43% Rha-C10-C12:1; 2.67% Rha-C10-C12; 7.8% Rha-Rha-C8-C10; 3.37% Rha-C14-C14:1; 13.63 Rha-Rha-C10-C10-CH3; 4.37% Rha-C12-C12-CH3; 4.42% Rha-Rha-C8-C12:1; 7.04% Rha-C14-C14; 2.84% Decenoyl–Rha–C10:1–C8; 3.37% Decenoyl–Rha–C12–C14; 5.21% Rha-Rha-C8-C8; 5.93% Rha-Rha-C8-C10:1; 6.17% Rha-Rha-C10	573.337	561.946	4.1101	[17]
rapeseed oil, 60 g/L	60	46.5	976.46	10.72	6 g/L NaNO3 + 3 g/L yeast extract	1.3275	35.0282	Pseudomonas aeruginosa KT1115	44.39	7.5	37	180	192	65.37% Rha2C10C10; 10.59% Rha2C10C12; 7.40% Rha2C10C12:1; 4.41% RhaC10C10	646.713	623.656	4.68752	[18]
palm fatty acid distillate (PFAD), 1.148% (v/v)	9.9876	7.77035	303.03	7.22	yeast extract, 1.30 g/L	0.14625	53.1306	Pseudomonas sp. LM19	2.424	7	30	180	168	0.21% RRC8C10; 0.46% RRC10C14:1; 1.30% RC8C10; 54.18% RRC10C10; 0.64% RRC10C12:1; 39.94% RC10C10: 1.93% RRC10C12; 0.41% RC10C12:1; 0.39% RRC10C12:1; 0.53% RC10C12	580.516	566.971	4.79916	[19]
glucose, 5 g/L	5	2	151.81	-2.64	proteose peptone, 10 g/L	1.43	1.3986	Pseudomonas aeruginosa ATCC 10145	0.76	7.2	30	180	48	3.53% RC8C10; 21.16% RC10C10; 0.20% RC10C10:1; 8.30% RC10C12; 8.18% RC10C12:1; 7.23% RRC8C10; 18.52% RRC10C10; 11.96% RRC10C12; 17.12% RRC10C12:1; 2.80% RRC12C12; 1.00% RRC12C12:1	591.415	578.602	4.99212	[20]
glucose, 5 g/L	5	2	151.81	-2.64	10 g/L proteose peptone + 0.02M NH4Cl + 0.12M Tris HCl	3.39	0.589971	Pseudomonas aeruginosa ATCC 1A01151	1.367	7.2	30	180	48	3.06% RC8C10; 13.80% RC10C10; 0.14% RC10C10:1; 8.67% RC10C12; 11.39% RC10C12:1; 5.40% RRC8C10; 12.16% RRC10C10; 17.08% RRC10C12; 21.82% RRC10C12:1; 3.56% RRC12C12; 2.92% RRC12C12:1	603.451	590.35	5.13581
glucose, 5 g/L	5	2	151.81	-2.64	10 g/L proteose peptone + 0.02M NH4Cl + 0.12M Tris HCl	3.39	0.589971	Pseudomonas aeruginosa ATCC 1A00364	1.303	7.2	30	180	48	3.87% RC8C10; 12.56% RC10C10; 1.73% RC10C10:1; 9.17% RC10C12; 12.48% RC10C12:1; 2.01% RC12C12:1; 7.98% RRC8C10; 13.22% RRC10C10; 18.20% RRC10C12; 10.80% RRC10C12:1; 3.95% RRC12C12; 4.02% RRC12C12:1	591.204	578.26	4.9518
rapeseed oil, 1% (v/v)	9.08	7.037	976.46	10.72	5 g/L Bacto Peptone + 1 g/L yeast extract	0.8125	8.66092	Marinobacter sp. MCTG107b	0.74	6.5	30	200	96	3.18% Rha-C14:2; 0.22% Rha-C10-C12/Rha-C12-C10; 0.27 Rha-C10-C10:1; 0.94 Rha-C12-C12/Rha-C10-C14; 1.95 Rha-Rha-C8; 5.13 Rha-Rha-C10; 0.21 Rha-Rha-C14; 2.85 Rha-Rha-C10-C10:1/Rha-Rha-C10:1-C10 ; 52.45% Rha-Rha-C10-C10; 1.06 Rha-Rha-C10-C12:1; 23.07 Rha-Rha-C10-C10-CH3; 0.40% Decenoyl-Rha-Rha-C10-C10:1; 5.01% Rha-Rha-C10-C12/Rha-Rha-C12-C10; 3.26 Rha-Rha-C10-C12-CH3/Rha-Rha-C12-C10-CH3	624.737	600.149	3.0644	[21
sunflower oil, 20g/L	20	15.52	971.5	10.67	NaNO3, 5 g/L	0.825	18.8121	Pseudomonas aeruginosa HAK02	9.5	8.5	25	240	144	Rha-C10:2 1,6%; Rha-Rha-C8-C10 + Rha-Rha-C10-C8 4,1%; Rha-C8-C10 + Rha-C10-C8 2,8%; Rha-Rha-C10-C10 45,8%; Rha-Rha-C10-C12:1+ Rha-Rha-C12:1-C10 4,1%; Rha-C10-C10 23,8%; Rha-Rha-C10-C12 + Rha-Rha-C12-C10 5,6%; Rha-C10-C12:1 + Rha-C12:1-C10 2,1%; Rha-C10-C12 + Rha-C12-C10 1,4%	586.277	570.141	4.28006	[22]
rapeseed oil, 1 % (v/v)	9.08	7.037	976.46	10.72	Zobell Marine Broth 2216 = 5.0 g/L peptone + 1 g/L yeast extract + 0.0016 g/L NH4NO3	0.81306	8.65496	Pseudomonas sp. MCTG214(3b1)	2.6	7.6	30	201*	96	Rha-Rha-C10 23.80% ; Rha-Rha-C10-C10 42.74% ; Rha-C10-C10/C8-C12 12.26% ; Rha-Rha-C10-C12/C12-C10 9.78% ; Rha-Rha-C8-C10/C10-C8 11.42%	580.593	554.781	2.78542	[23]
glycerol, 20 g/L	20	7.82	87.12	-1.6	2.86 g/L NH4Cl + 2.5 g/L yeast extract + 2.5 g/L peptone	1.35	5.79259	Pseudomonas aeruginosa E03-40	9.5	6.7	32	600	249	Rha-C8-C10 13.8% ; Rha-C10-C10 17.6% ; Rha-C10-C12 4.8% ; Rha-Rha-C8-C10 10.1% ; Rha-Rha-C10-C10:1 1.1% ; Rha-Rha-C10-C10 36.7% ; Rha-Rha-C10-C12:1 0.8% ; Rha-Rha-C10-C12 15.1%	586.266	570.668	4.62062	[24]
soybean oil, 37 g/L	37	28.712	972.683	10.68	2.86 g/L NH4Cl + 2.5 g/L yeast extract + 2.5 g/L peptone	1.35	21.2681	Pseudomonas aeruginosa E03-40	21.3	6.7	32	600	249	Rha-C8-C8 1.9% ; Rha-C8-C10 16.0% ; Rha-C10-C10 36.7% ; Rha-C10-C12:1 17.5% ; Rha-C10-C12 9.5% ; Rha-Rha-C8-C10 15.6% ; Rha-Rha-C10-C10 12.8%	533.838	525.244	4.71685
glucose, 20 g/l	20	8.0002	151.81	-2.64	peptone, 10 g/L	1.05	7.61924	Pseudomonas aeruginosa PAO1	2.04	7.3*	37	200	72	Rha-C8-C10 : Rha-C10-C10 1:1,28	550.44	537.445	4.29059	[25]
1% glycerol + 0.25% stearic acid	10 + 2,5	5.91254	270.32	0.89	NaNO3, 2g/L	0.33	17.9168	Burkholderia thailandensis E264	0.4	7.0*	30	201*	216	Rha-C14-C14 2,32%; Rha-Rha-C14 11,04%; Rha-Rha-C12-C12 0,82%; Rha-Rha-C12-C14 + Rha-Rha-C14-C12 7,38%; Rha-Rha-C14-C14 69,65%; Rha-Rha-C14-C16 + Rha-Rha-C16-C14 8,77%	756.322	753.718	8.37132	[26]
glycerol, 70.3 g/L	70.3	27.4873	87.12	-1.6	5.2 g/L NaNO3 + 0.13 g/L yeast extract	0.872625	31.4996	Pseudomonas aeruginosa SG	11.65	6.8	37	180	144	Rha-C8-C8 1,03%; Rha-C8-C10 52,45%; Rha-Rha-C8-C10 17,28%; Rha-Rha-C8-C12:1 0,63%; Rha-C10-C10 1,28%; Rha-Rha-C10-C10 3,32%; Rha-Rha-C10-C12 3,49%; Rha-Rha-C10-C12:1 20,03%; Rha-Rha-C12-C12 0,49%	543.099	528.424	4.24331	[27]
waste frying rapeseed oil, 4% (w/v)	40	31	976.5	10.7	5g/L peptone + 3 g/L meat extract	0.894	34.6756	Burkholderia thailandensis E264	2.2	7	37	200	192	Rha-C14-C14 6,94%; Rha-Rha-C12-C14 14,09%; Rha-Rha-C14-C14 71,40%; Rha-Rha-C14-C16 7,56%	748.69	747.18	8.36084	[28]
soybean oil, 6% (v/v)	55.14	42.7886	972.683	10.68	3 g/L NaNO3 + 1 g/L yeast extract	0.6075	70.434	Pseudomonas aeruginosa MR01	9.64	7	30	200	168	Rha-C10 1,66%; Rha-C10-C8 3,92%; Rha-C10-C10 48,3%; Rha-C12:1-C10 3,49%; Rha-Rha-C10-C10 36,8%; Rha-Rha-C12:1-C10 2,4%; Rha-Rha-C10-C12 3,48%	553.708	543.037	4.77958	[29, 30]
oleic acid, 6% (v/v)	53.7	41.1001	318.84	7.58	3 g/L NaNO3 + 1 g/L yeast extract	0.6075	67.6545	Pseudomonas aeruginosa MR01	11	7	30	200	168	Rha-C10 2,52%; Rha-C10-C8 5,63%; Rha-C10-C10 53,4%; Rha-C12:1-C10 3,84%; Rha-Rha-C10-C10 30,7%; Rha-Rha-C12:1-C10 1,74%; Rha-Rha-C10-C12 2,25%	539.644	530.191	4.73927
soybean soapstock, 9% (v/v)	81.45	62.7165	853.98	10.13	3 g/L NaNO3 + 1 g/L yeast extract	0.6075	103.237	Pseudomonas aeruginosa MR01	12.99	7	30	200	168	Rha-C10 2,39%; Rha-C10-C8 3,78%; Rha-C10-C10 53,8%; Rha-C12:1-C10 4,47%; Rha-Rha-C10-C10 31,7%; Rha-Rha-C12:1-C10 1,6%; Rha-Rha-C10-C12 2,21%	541.923	532.448	4.7634
glycerol, 2% (v/v)	25.2	9.8532	87.12	-1.6	NaNO3, 1.4 g/L	0.231	42.6545	Pseudomonas aeruginosa strain L05	3.5	6.*	37	175	144	diRL to monoRL 71:29 area of anomeric protons H NMR (major di: RhA-Rha-C10-C10)	600.381	583.553	4.69285	[31]
glucose, 0.4% (w/v)	4	1.60004	151.81	-2.64	NaNO3, 1.4 g/L	0.231	6.92658	Pseudomonas aeruginosa strain L05	4.3	7.4*	37	175	144	diRL to monoRL 55:45 area of anomeric protons H NMR (major di: RhA-Rha-C10-C10)	575.77	562.799	4.80022
myristic acid, 19.43 mM	4.437	3.26698	257.82	6.05	NaNO3, 1.4 g/L	0.231	14.1428	Pseudomonas aeruginosa strain L05	4.8	7.8*	37	175	144	diRL to monoRL 44:56 area of anomeric protons H NMR (major di: RhA-Rha-C10-C10)	559.989	549.367	4.87694
Brassica carinata oil, 0.4% (v/v)	3.6872	2.88708	1081.0	10.84	NaNO3, 1.4 g/L	0.231	12.4982	Pseudomonas aeruginosa strain L05	5	6.8*	37	175	144	diRL to monoRL 8:92 area of anomeric protons H NMR (major di: RhA-Rha-C10-C10)	513.892	509.564	5.1461
glycerol, 2% (v/v)	25.2	9.8532	87.12	-1.6	NaNO3, 1.4 g/L	0.231	42.6545	Pseudomonas aeruginosa strain L44	3.5	7.*	37	175	144	70% di-RLs	598.781	582.211	4.69942
glucose, 0.4% (w/v)	4	1.60004	151.81	-2.64	NaNO3, 1.4 g/L	0.231	6.92658	Pseudomonas aeruginosa strain L44	4.3	6.9*	37	175	144	70% di-RLs	598.781	582.211	4.69942
myrystic acid, 19.43 mM	4.437	3.26698	257.82	6.05	NaNO3, 1.4 g/L	0.231	14.1428	Pseudomonas aeruginosa strain L44	4.8	7.5*	37	175	144	70% di-RLs	598.781	582.211	4.69942
Brassica carinata oil, 0.4% (v/v)	3.6872	2.88708	1081.0	10.84	NaNO3, 1.4 g/L	0.231	12.4982	Pseudomonas aeruginosa strain L44	5	7.0*	37	175	144	70% di-RLs	598.781	582.211	4.69942
glucose, 2%	20	8.0002	151.81	-2.64	4.0 g/L NaNO3 + 2% yeast extract	2.91	2.74921	Pseudomonas aeruginosa ZS1	4.2*	7.0*	30	234*	72	Rha-C8-C8 1.47% ; Rha-C10-C6 2.78% ; Rha-C10-C8/Rha-C8-C10 10.11% ; Rha-C10-C10 17.74% ; Rha-C10-C12:1/Rha-C12:1-C10 2.36% ; Rha-C10-C12/Rha-C12-C10 4.72% ; Rha-C10-C14:1/Rha-C14:1-C10 0.85% ; Rha-Rha-C8-C8 1.79% ; Rha-Rha-C10-C8/Rha-Rha-C8-C10 11.80% ; Rha-Rha-C10-C10:1 1.80% ; Rha-Rha-C8-C12:1 2.71% ; Rha-Rha-C10-C10 19.66% ; Rha-Rha-C12:1-C10/Rha-Rha-C10-C12:1 2.37% ; Rha-Rha-C12-C10/Rha-Rha-C…	582.197	567.143	4.57316	[32]
glycerol, 4% (v/v)	50.4	19.7064	87.12	-1.6	5 g/L peptone + 2 g/L yeast extract	0.75	26.2752	Burkholderia thailandensis phbB1	3.78	6.7*	30	200	24	Rha-C12-C12 1,96%; Rha-C12-C14 + Rha-C14-C12 19,68%; Rha-C14-C14 27,94%; Rha-Rha-C12-C12 3,84%; Rha-Rha-C12-C14 + Rha-Rha-C14-C12 19,93%; Rha-Rha-C14-C14 26,15%; Rha-Rha-C14-C16 + Rha-Rha-C16-C14 0,51%	670.459	677.615	8.22213	[33]
glycerol, 4% (v/v)	50.4	19.7064	87.12	-1.6	5 g/L peptone + 2 g/L yeast extract	0.75	26.2752	Burkholderia thailandensis E264	2.64	7.2*	25	150	264	Rha-Rha-C12-C12 4,88%; Rha-C12-C12 0,27%; Rha-C12-C14 + Rha-C14-C12 25,69%; Rha-C12-C14 + Rha-C14-C12 7,7%; Rha-Rha-C14-C14 39,88%; Rha-C14-C14 19,11%; Rha-C14-C16 + Rha-C16-C14 2,46%	766.486	770.249	8.99999	[34]
glucose, 20g/L	20	8.0002	151.81	-2.64	(NH4)2HPO4, 2 g/L	0.424	18.8684	Pseudomonas putida EM383	5.5	7	33	200	48	Rha-Rha-C10-C10 60,4%; Rha-Rha-C12-C10 17,4%; Rha-Rha-C12-C10:1 14,9%; Rha-C10-C10 3,3%; Rha-C12-C10:1 1,9%; Rha-Rha-C10-C8 1,8%; Rha-C12-C10 0,3%; Rha-C10-C8 0,1%	598.219	584.476	4.88479	[35]
mango kernel oil 1% + glucose 1%	10 + 10	11.7	570.99	4.08	NaNO3, 2.5 g/l	0.4125	28.3636	Pseudomonas aeruginosa DR1	2.8	7	37*	226*	120	Rha-C8 0,79%; Rha-C10 2,94%; Rha-C8-C8 1,35%; Rha-C8-C10 9,67%; Rha-C10-C8 1,72%; Rha-C10-C10 0,41%; Rha-C10-C12:1 0,47%; Rha-C12:10C10 0,39%; Rha-Rha-C8 2,13%; Rha-Rha-C12:1 2,73%; Rha-Rha-C10 17,71%; Rha-Rha-C8-C10 19,62%; Rha-Rha-C8-C8 1,49%; Rha-Rha-C10-C8 2,98%; Rha-Rha-C8-C12:1 3,75%; Rha-Rha-C12:1-C8 5,71%; Rha-Rha-C10-C10 16,38%; Rha-Rha-C12:1-C10 3,68%; Rha-Rha-C10-C12:1 0,66%; Rha-Rha-C…	555.167	529.677	2.70667	[36]
glycerol, 4% (v/v)	50.4	19.7064	87.12	-1.6	5 g/L peptone + 2 g/L yeast extract	0.75	26.2752	Burkholderia thailandensis E264	2.79	6.9*	25	200	264	Rha-C12-C12 0,82%; Rha-C12-C14/C14-C12 5,76%; Rha-C14-C14 11,51%; Rha-Rha-C12-C12 2,56%; Rha-Rha-C12-C14/C14-C12 16,87%; Rha-Rha-C14-C14 41,88%; Rha-Rha-C14-C16/C16-C14 8,14%	719.578	720.989	8.24377	[37]
Waste sunflower oil 2% (v/v) + sodium citrate 0.5 g/L	18.34 + 0.5	14.4314	949.51	10.28	1 g/lL (NH4)2SO4 + 0.1 g/L yeast extract	0.22325	64.6425	Pseudomonas aeruginosa Pa4	3.9	7.2	30	150	48	Rha-C10-C10 : Rha-Rha-C10-C10 : Rha-C8-C10 : Rha-Rha-C8-C10 100:50:7:5	539.713	531.133	4.88872	[38]
glycerol, 30 g/L	30	11.73	87.12	-1.6	NaNO3, 1.38 g/L	0.2277	51.5152	Pseudomonas aeruginosa PA1	5.51*	6.26	30	170	200	di-RL/monoRL 74.35:25.65 %	605.802	588.093	4.67097	[39]
glycerol, 30 g/L	30	11.73	87.12	-1.6	NaNO3, 1.38 g/L	0.2277	51.5152	Pseudomonas aeruginosa PA2	5.20*	6.66	30	170	200	di-RL/monoRL 75.35:24.65 %	607.44	589.463	4.66448
glycerol, 30 g/L	30	11.73	87.12	-1.6	NaNO3, 1.38 g/L	0.2277	51.5152	Pseudomonas aeruginosa PA3	10.81*	7	30	170	200	di-RL/monoRL 76.41:23.59 5	609.185	590.921	4.65762
glycerol, 30 g/L	30	11.73	87.12	-1.6	NaNO3, 1.38 g/L	0.2277	51.5152	Pseudomonas aeruginosa PA4	11.47*	7.3	30	170	200	di-RL/monoRL 55.25:44.75 5	576.139	563.112	4.79851
glycerol, 30 g/L	30	11.73	87.12	-1.6	NaNO3, 1.38 g/L	0.2277	51.5152	Pseudomonas aeruginosa PA5	3.74*	7.7	30	170	200	di-RL/monoRL 51.66:48.34 %	570.885	558.651	4.82326
glycerol, 30 g/L	30	11.73	87.12	-1.6	NaNO3, 1.38 g/L	0.2277	51.5152	Pseudomonas aeruginosa PA6	4.46*	7.83	30	170	200	di-RL/monoRL 52.75:47.25 %	572.471	559.998	4.81572
glucose, 10 g/L	10	4.0001	151.81	-2.64	10 g/L tryptone + 5 g/L yeast extract	1.8925	2.11366	Pseudomonas putida KT2440 pVLT33_rhlABC	3.18*	6.6*	30	250	170*	Rha-Rha-C8-C10, Rha-Rha-C10-C8 0.1% ; Rha-Rha-C10-C10 18.9% ; Rha-Rha-C10-C11, Rha-Rha-C11-C10 0.4% ; Rha-Rha-C10-C12:1, Rha-Rha-C12:1-C10 6.6% ; Rha-Rha-C10-C12, Rha-Rha-C12-C10 5.2% ; Rha-Rha-C10-C14:1, Rha-Rha-C14:1-C10 1.0% ; Rha-Rha-C10-C14, Rha-Rha-C14-C10 0.1% ; Rha-C8-C10, Rha-C10-C80.6% ; Rha-C9-C10, Rha-C10-C9 0.1% ; Rha-C10-C10 35.4% ; Rha-C10-C11, Rha-C11-C10 0.5% ; Rha-C10-C12:1, Rha…	564.134	554.612	5.07717	[40]
sodium citrate, 20 g/L	20	5.58507	149.02	-4.53	15 g/L NaNO3 + 0.5 g/L yeast extract	2.53125	2.20645	Pseudomonas aeruginosa B-59188	4.8	7	30	100	48	Rha-Rha-C8-C8 0,4%; Rha-Rha-C8-C10 2,4%; Rha-Rha-C10-C8 0,3%; Rha-Rha-C10-C10:1 0,9%; Rha-Rha-C10:1-C10 0,2%; Rha-Rha-C10-C10 6,0 %; Rha-Rha-C10-C12:1 0,2%; Rha-Rha-C12:1-C10 0,1%; Rha-Rha-C10-C12 2,0%; Rha-Rha-C12-C10 0,9%; Rha-Rha-C12-C12:1 0,2%; Rha-Rha-C8 1,6%; Rha-Rha-C10:1 4,1%; Rha-Rha-C10 25,5%; Rha-Rha-C12:1 2,1%; Rha-Rha-C12 1,8%; Rha-C8-C8 0,4%; Rha-C8-C10 7,0%; Rha-C10-C8 1,3%; Rha-C1…	492.217	473.032	1.83918	[41]
sodium citrate, 20 g/L	20	5.58507	149.02	-4.53	15 g/L NaNO3 + 0.5 g/L yeast extract	2.53125	2.20645	Enterobacter asburiae B-59189	3.8	7	30	100	48	Rha-Rha-C8-C8 0,3%; Rha-Rha-C8-C10 2,2%; Rha-Rha-C10-C8 0,6%; Rha-Rha-C10-C10 14,9 %; Rha-Rha-C10-C12:1 1,2%; Rha-Rha-C12:1-C10 0,1%; Rha-Rha-C10-C12 1,6%; Rha-Rha-C12-C10 0,9%; Rha-Rha-C8 2,1%; Rha-Rha-C10 26,7%; Rha-Rha-C12:1 1,4%; Rha-Rha-C12 1,2%; Rha-C8-C8 0,1%; Rha-C8-C10 3,5%; Rha-C10-C8 1,4%; Rha-C10-C10 20,9%; Rha-C10:1C10 0,1%; Rha-C10-C12:1 2,0%; Rha-C12:1-C10 0,4%; Rha-C10-C12 0,9%; R…	404.539	388.038	1.61878
sodium citrate, 20 g/L	20	5.58507	149.02	-4.53	15 g/L NaNO3 + 0.5 g/L yeast extract	2.53125	2.20645	Acinetobacter calcoaceticus B-59190	0.21*	7	30	100	48	Rha-Rha-C8-C8 0,4%; Rha-Rha-C8-C10 1,5%; Rha-Rha-C10-C8 0,6%; Rha-Rha-C10-C10 10,3 %; Rha-Rha-C10-C12:1 2,3%; Rha-Rha-C12:1-C10 0,6%; Rha-Rha-C10-C12 1,3%; Rha-Rha-C12-C10 0,7%; Rha-Rha-C12-C12:1 0,2%; Rha-Rha-C8 2,7%; Rha-Rha-C10 13,0%; Rha-Rha-C12:1 3,2%; Rha-Rha-C12 1,8%; Rha-C8-C8 0,2%; Rha-C8-C10 13,0%; Rha-C10-C8 1,4%; Rha-C10-C10 23,1%; Rha-C10-C10:1 1,0%; Rha-C10-C12:1 3,5%; Rha-C12:1-C10…	462.425	447.962	2.1251
sodium citrate, 20 g/L	20	5.58507	149.02	-4.53	15 g/L NaNO3 + 0.5 g/L yeast extract	2.53125	2.20645	Acinetobacter calcoaceticus + Enterobacter asburiae	14.53*	7	30	100	48	Rha-Rha-C8-C8 0,4%; Rha-Rha-C8-C10 2.3%; Rha-Rha-C10-C8 0,7%; Rha-Rha-C10-C10 16.2 %; Rha-Rha-C10-C12:1 2,3%; Rha-Rha-C12:1-C10 0,4%; Rha-Rha-C10-C12 1,8%; Rha-Rha-C12-C10 1.0%; Rha-Rha-C12-C12:1 0%; Rha-Rha-C8 2,4%; Rha-Rha-C10 18.5%; Rha-Rha-C12:1 2.5%; Rha-Rha-C12 1,5%; Rha-C8-C8 0%; Rha-C8-C10 4.9%; Rha-C10-C8 0.9%; Rha-C10-C10 15.1%; Rha-C10-C10:1 0.2%; Rha-C10:1-C10 0.1; Rha-C10-C12:1 1.7%;…	465.341	446.965	1.92657
sodium citrate, 20 g/L	20	5.58507	149.02	-4.53	15 g/L NaNO3 + 0.5 g/L yeast extract	2.53125	2.20645	Acinetobacter calcoaceticus + Pseudomonas aeruginosa	7.97*	7	30	100	48	Rha-Rha-C8-C8 0,6%; Rha-Rha-C8-C10 3.3%; Rha-Rha-C10-C8 0,6%; Rha-Rha-C10-C10:1 0.8% ; Rha-Rha-C10:1-C10 0.2% ; Rha-Rha-C10-C10 13.1 %; Rha-Rha-C10-C12:1 1.8%; Rha-Rha-C12:1-C10 0,4%; Rha-Rha-C10-C12 2.7%; Rha-Rha-C12-C10 1.3%; Rha-Rha-C12-C12:1 0.2%; Rha-Rha-C8 2,2%; Rha-Rha-C10:1 1.4% ; Rha-Rha-C10 17.1%; Rha-Rha-C12:1 2.6%; Rha-Rha-C12 1,7%; Rha-C8-C8 0.1%; Rha-C8-C10 5.4%; Rha-C10-C8 0.7%; Rh…	465.471	446.899	1.87435
sodium citrate, 20 g/L	20	5.58507	149.02	-4.53	15 g/L NaNO3 + 0.5 g/L yeast extract	2.53125	2.20645	Pseudomonas aeruginosa + Enterobacter asburiae	12.16*	7	30	100	48	Rha-Rha-C8-C8 0,5%; Rha-Rha-C8-C10 3.5%; Rha-Rha-C10-C8 0,6%; Rha-Rha-C10-C10:1 0.8% ; Rha-Rha-C10:1-C10 0.2% ; Rha-Rha-C10-C10 14.5%; Rha-Rha-C10-C12:1 0.9%; Rha-Rha-C12:1-C10 0%; Rha-Rha-C10-C12 2.8%; Rha-Rha-C12-C10 1.3%; Rha-Rha-C12-C12:1 0.1%; Rha-Rha-C8 1.4%; Rha-Rha-C10:1 1.4% ; Rha-Rha-C10 19.4%; Rha-Rha-C12:1 1.3%; Rha-Rha-C12 1,1%; Rha-C8-C8 0.1%; Rha-C8-C10 3.5%; Rha-C10-C8 0.9%; Rha-C…	465.378	446.94	1.97851
sodium citrate, 20 g/L	20	5.58507	149.02	-4.53	15 g/L NaNO3 + 0.5 g/L yeast extract	2.53125	2.20645	Acinetobacter calcoaceticus + Enterobacter asburiae + Pseudomonas aeruginosa	9.88*	7	30	100	48	Rha-Rha-C8-C8 0,6%; Rha-Rha-C8-C10 3.0%; Rha-Rha-C10-C8 0,7%; Rha-Rha-C10-C10:1 0.6% ; Rha-Rha-C10:1-C10 0.2% ; Rha-Rha-C10-C10 13.7%; Rha-Rha-C10-C12:1 1.7%; Rha-Rha-C12:1-C10 0.5%; Rha-Rha-C10-C12 2.4%; Rha-Rha-C12-C10 1.3%; Rha-Rha-C12-C12:1 0.3%; Rha-Rha-C8 2.1%; Rha-Rha-C10:1 1.1% ; Rha-Rha-C10 18.1%; Rha-Rha-C12:1 2.2%; Rha-Rha-C12 1,6%; Rha-C8-C8 0.2%; Rha-C8-C10 4.5%; Rha-C10-C8 0.9%; Rha…	465.709	447.166	1.89902
palm oil, 50 g/L	50	38.3	946.4	10.73	NaNO3, 7.5 g/l	1.2375	30.9495	Pseudomona aeruginosa TIB-R02	57.7	7	30	250	169*	Rha-Rha-C10-C10 44,9%; Rha-C10-C10 31,3%; Rha-Rha-C12-C10 17,4%	571.86	561.381	4.98914	[42]
glucose, 1.25%	12.5	5.00012	151.81	-2.64	NaNO3, 2.5 g/L	0.4125	12.1215	Pseudomonas aeruginosa ATCC 9027, which produces only monorhamnolipids	1	7	37	200	72	Rha-C10-C8 5.0% ; Rha-C10-C10 85.6% ; Rha-C10-C12:1 2.0% ; Rha-C10-C12 5.9%	505.248	502.076	5.20685	[43]
1% glucose + 0.25% lauric acid (C12)	10 + 2.5	5.7875	166.29	-1.1	NaNO3, 2.5 g/L	0.4125	14.0303	Pseudomonas aeruginosa ATCC 9027, which produces only monorhamnolipids	1	7	37	200	72	Rha-C10-C8 16.8% ; Rha-C10-C10 78.6% ; Rha-C10-C12:1 1.8% ; Rha-C10-C12 4.7%	501.447	497.494	5.05567
1% glucose + 0.25% myristic acid (C14)	10 + 2.5	5.8375	173.01	-0.9	NaNO3, 2.5 g/L	0.4125	14.1515	Pseudomonas aeruginosa ATCC 9027, which produces only monorhamnolipids	1.1	7	37	200	72	Rha-C10-C8 14.2% ; Rha-C10-C10 79.7% ; Rha-C10-C12:1 1.5% ; Rha-C10-C12 4.5%	502.021	498.2	5.08054
1% glucose + 0.25% palmitic acid (C16)	10 + 2.5	5.8625	179.73	-0.7	NaNO3, 2.5 g/L	0.4125	14.2121	Pseudomonas aeruginosa ATCC 9027, which produces only monorhamnolipids	1.5	7	37	200	72	Rha-C10-C8 4.9% ; Rha-C10-C10 82.0% ; Rha-C10-C12:1 1.5% ; Rha-C10-C12 11.0%	506.518	503.6	5.24942
1% glucose + 0.25% stearic acid (C18)	10 + 2.5	5.9	186.45	-0.5	NaNO3, 2.5 g/L	0.4125	14.303	Pseudomonas aeruginosa ATCC 9027, which produces only monorhamnolipids	2.1	7	37	200	72	Rha-C10-C8 3.8% ; Rha-C10-C10 81.8% ; Rha-C10-C12:1 1.5% ; Rha-C10-C12 12.9%	507.346	504.592	5.27966
1% glucose + 0.25% oleic acid (C18:1)	10 + 2.5	5.9125	185.22	-0.6	NaNO3, 2.5 g/L	0.4125	14.3333	Pseudomonas aeruginosa ATCC 9027, which produces only monorhamnolipids	1.8	7	37	200	72	Rha-C10-C8 2.6% ; Rha-C10-C10 81.6% ; Rha-C10-C12:1 1.1% ; Rha-C10-C12 14.8%	471.926	469.074	4.86712
1% glucose + 0.25% linoleic acid (C18:2)	10 + 2.5	5.925	183.98	-0.74	NaNO3, 2.5 g/L	0.4125	14.3636	Pseudomonas aeruginosa ATCC 9027, which produces only monorhamnolipids	1.7	7	37	200	72	Rha-C10-C8 9.8% ; Rha-C10-C10 81.7% ; Rha-C10-C12:1 1.4% ; Rha-C10-C12 7.2%	504.011	500.593	5.1555
1% glucose + 0.25% arachidic acid (C20)	10 + 2.5	5.9125	193.17	-0.37	NaNO3, 2.5 g/L	0.4125	14.3333	Pseudomonas aeruginosa ATCC 9027, which produces only monorhamnolipids	1.4	7	37	200	72	Rha-C10-C8 3.7% ; Rha-C10-C10 85.8% ; Rha-C10-C12:1 1.9% ; Rha-C10-C12 8.0%	506.172	503.186	5.24083
1% glucose + 0.25% behenic acid(C22)	10 + 2.5	5.9375	199.89	-0.29	NaNO3, 2.5 g/L	0.4125	14.3939	Pseudomonas aeruginosa ATCC 9027, which produces only monorhamnolipids	0.8	7	37	200	72	Rha-C10-C8 4.6% ; Rha-C10-C10 82.5% ; Rha-C10-C12:1 1.8% ; Rha-C10-C12 10.3%	506.499	503.569	5.24876
glucose, 0.4%	4	1.60004	151.81	-2.64	15 g/L NaNO3 + 0.5 g/L yeast extract	2.53125	0.632115	engineered Escherichia coli strain ETRAB	4.82*	7.2*	30	250	207*	Rha-C10-C10 70.1% ; Rha-C8-C10 or Rha -C10-C8 26.9%	496.556	491.695	4.88427	[44]
glucose, 0.4%	4	1.60004	151.81	-2.64	LB medium	1.8925	0.845464	engineered Escherichia coli strain ETRABC	2.51*	7.0*	30	250	129*	Rha-Rha-C10-C10 43.2 ; Rha-C10-C10 29.7% ; Rha-Rha-C10-C12 or Rha-Rha-C12-C10 10.0% ; Rha-C8-C10 or Rha -C10-C8 8.0%	579.915	566.077	4.78613
olive/sunflower (50:50; v/v) waste frying oil, 40 g/L (containing oleic acid (50.29%) and linoleic acid (34.23%) as major components and stearic acid (7.70%) and palmitic acid (7.77%) in small quantities)	40	30.7983	491.65	10.73	5 g/L NaNO3 + 0.01 g/L yeast extract	0.826125	37.2805	Pseudomonas aeruginosa 47T2 NCIB 40044	11.93*	7.2	30	150	96	Rha-C10-C10 39.1% ; Rha-Rha-C10-C10 19.7% ; Rha-Rha-C10-C12/Rha-Rha-C12-C10 10.7% ; Rha-C10-C12/Rha-C12-C10 8.4% ; Rha-C10-C12:1/Rha-C12:1-C10 9.9% Rha-Rha-C10-C12:1 6.3% ; Rha-Rha-C8-C10 2.9% ; Rha-C10-C8/Rha-C8-C10 3.0%	561.192	552.217	5.08237	[45]
glucose, 2.4%	24	9.60024	151.81	-2.64	0.6% urea + 0.1% yeast extract	2.9085	3.30075	Pseudomonas aeruginosa strain FIN2	3.89*	7.2*	35	145	72	Rha-C8-C10/Rha-C10-C8 7.5% ; Rha–Rha-C10-C10 20.1% ; Rha-C10-C10 46.1% ; Rha-C10-C12:1 5.5%	533.932	526.257	4.93488	[46]
glycerol, 30 g/L	30	11.7376	87.12	-1.6	NaNO3, 1.4 g/L	0.231	50.8123	Burkholderia kururiensis KP23T	7.85*	6.9*	28	170	120	Rha-C8-C10/Rha-C10-C8 4.73% ; Rha-C10-C10 5.54% ; Rha-C10-C12:1 1.02% ; Rha-Rha-C8 7.95% ; Rha-Rha-C10 25.47% ; Rha-Rha-C8-C10/Rha-Rha-C10-C8 21.26% ; Rha-Rha-C10-C10 33.11% ; Rha-Rha-C10-C12:1/ Rha-Rha-C12:1-C10 0.91%	561.937	536.817	2.64067	[47]
glycerol, 30 g/L	30	11.73	87.12	-1.6	NaNO3, 1.4 g/L	0.231	50.7792	Burkholderia kururiensis LMM21	4.72*	7.0*	28	170	120	Rha-C8-C8 0.40% ; Rha-C8-C10/Rha-C10-C8 15.28% ; Rha-C10-C10 39.65% ; Rha-C10-C12/Rha-C12-C10 0.27% ; Rha-Rha-C8-C10/Rha-Rha-C10-C8 6.73% ; Rha-Rha-C10-C10 25.64% ; Rha-Rha-C10-C12:1/Rha-Rha-C12:1-C10 3.07% ; Rha-Rha-C10-C12/Rha-Rha-C12-C10 3.06% ; Rha-Rha-C10-C14:1/Rha-Rha-C12-C12:1 0.19% ; Rha-Rha-C10-C14/ Rha-Rha-C14-C10 0.08%	549.76	538.453	4.66454
glycerol, 3% (w/v)	30	11.73	87.12	-1.6	(NH4)2SO4, 1.3 g/L	0.2756	42.5617	Pseudomonas aeruginosa A11	4.4369	7	30	200	120	Rha-Rha-C10 3.80% ; Rha-C10-C10 1.35% ; Rha-Rha-C10-C8 0.45% ; Rha-Rha-C8-C10 2.19% ; Rha-Rha-C10-C10 30.5% ; Rha-Rha-C10-C12:1 2.64% ; Rha-Rha-C10-C12 3.54% ; Rha-Rha-C12-C10 1.67%	629.791	604.008	3.75669	[48]
glucose, 20 g/L	20	8	151.81	-2.64	1.07 g/L NH4Cl + proteose peptone 10 g/L	1.71034	4.67743	Pseudomonas aeruginosa NCAIM (P) B 001380	0.27036	7.1*	30	155*	111*	Rha-C10 0.11% ; Rha-C12:2 0.02% ; Rha-C8-C10 3.73% ; Rha-C10-C10 46.13% ; Rha-C10-C12:1 2.61% ; Rha-C10-C12 0.02% ; Rha-Rha-C8-C10 2.63% ; Rha-Rha-C10-C10 34.32% ; Rha-Rha-C10-C12 9.98% ; Rha-Rha-C12-C12 0.47%	565.409	554.195	4.87838	[49]
sunflower oil from deep fryer, 20 g/L	20	15.52	971.5	10.67	1.07 g/L NH4Cl + proteose peptone 10 g/L	1.71034	9.07422	Pseudomonas aeruginosa NCAIM (P) B 001383	1.29697	6.7*	30	210*	164*	Rha-C10 0.09% ; Rha-C12:2 0.75% ; Rha-C8-C10 1.39% ; Rha-C10-C10 65.59% ; Rha-C10-C12:1 2.00% ; Rha-C10-C12 0.01% ; Rha-Rha-C8-C10 1.19% ; Rha-Rha-C10-C10 24.23% ; Rha-Rha-C10-C12 4.55% ; Rha-Rha-C12-C12 0.20%	540.069	531.991	4.93552
sunflower oil, 20 g/L	20	15.52	971.5	10.67	1.07 g/L NH4Cl + proteose peptone 10 g/L	1.71034	9.07422	Pseudomonas aeruginosa NCAIM (P) B 001384	0.42762	6.9*	30	197*	93*	Rha-C10 0.08% ; Rha-C12:2 0.65% ; Rha-C8-C10 1.54% ; Rha-C10-C10 38.05% ; Rha-C10-C12:1 1.79% ; Rha-C10-C12 0.17% ; Rha-Rha-C8-C10 1.82% ; Rha-Rha-C10-C10 48.80% ; Rha-Rha-C10-C12 6.81% ; Rha-Rha-C12-C12 0.31%	578.986	565.402	4.76334
sunflower oil, 20 g/L	20	15.52	971.5	10.67	1.07 g/L NH4Cl + proteose peptone 10 g/L	1.71034	9.07422	Pseudomonas aeruginosa D1	1.72916	6.9*	31	200*	139*	Rha-C10 0.07% ; Rha-C12:2 0.54% ; Rha-C8-C10 0.53% ; Rha-C10-C10 17.40% ; Rha-C10-C12:1 0.78% ; Rha-C10-C12 <0.01% ; Rha-Rha-C8-C10 2.21% ; Rha-Rha-C10-C10 69.27% ; Rha-Rha-C10-C12 8.85% ; Rha-Rha-C12-C12 0.35%	619.341	600.04	4.67143
sunflower oil, 20 g/L	20	15.52	971.5	10.67	1.07 g/L NH4Cl + proteose peptone 10 g/L	1.71034	9.07422	Pseudomonas aeruginosa D2	1.70604	7.1*	32	235*	133*	Rha-C10 0.03% ; Rha-C12:2 0.61% ; Rha-C8-C10 0.49% ; Rha-C10-C10 25.40% ; Rha-C10-C12:1 1.12% ; Rha-C10C12 <0.01% ; Rha-Rha-C8-C10 1.69% ; Rha-Rha-C10-C10 61.67% ; Rha-Rha-C10-C12 8.67% ; Rha-Rha-C12-C12 0.31%	602.548	585.561	4.69819
sunflower oil, 20 g/L	20	15.52	971.5	10.67	1.07 g/L NH4Cl + proteose peptone 10 g/L	1.71034	9.07422	Pseudomonas aeruginosa D3	0.05338	6.9*	33	225*	175*	Rha-C10 0.13% ; Rha-C12:2 4.01% ; Rha-C8-C10 0.96% ; Rha-C10-C10 33.26% ; Rha-C10-C12:1 2.10% ; Rha-C10-C12 0.49% ; Rha-Rha-C8-C10 1.44% ; Rha-Rha-C10-C10 50.33% ; Rha-Rha-C10-C12 7.10% ; Rha-Rha-C12-C12 0.16%	572.275	557.765	4.53861
sunflower oil, 20 g/L	20	15.52	971.5	10.67	1.07 g/L NH4Cl + proteose peptone 10 g/L	1.71034	9.07422	Pseudomonas aeruginosa 67	3.339	6.7*	34	213*	106*	Rha-C10 0.06% ; Rha-C12:2 2.05% ; Rha-C8-C10 1.07% ; Rha-C10-C10 39.75% ; Rha-C10-C12:1 0.87% ; Rha-C10-C12 <0.01% ; Rha-Rha-C8-C10 2.15% ; Rha-Rha-C10-C10 50.48% ; Rha-Rha-C10-C12 3.41% ; Rha-Rha-C12-C12 0.15%	572.015	558.313	4.64015
sunflower oil, 20 g/L	20	15.52	971.5	10.67	1.07 g/L NH4Cl + proteose peptone 10 g/L	1.71034	9.07422	Pseudomonas aeruginosa ATCC 27853	0.10792	7.1*	35	158*	179*	Rha-C10 0.17% ; Rha-C12:2 1.20% ; Rha-C8-C10 1.41% ; Rha-C10-C10 42.19% ; Rha-C10-C12:1 2.06% ; Rha-C10-C12 0.07% ; Rha-Rha-C8-C10 1.26% ; Rha-Rha-C10-C10 43.50% ; Rha-Rha-C10-C12 7.88% ; Rha-Rha-C12-C12 0.26%	570.554	558.002	4.76931
crude glycerol (The sample was derived from the alkali-catalyzed transesterification of soybean oil with methanol and contains 80% glycerol, 10–11% water, –7% salt and 2–3% monoglycerides (data provided by the supplier)) Crude glycerol was used as 37.5 g/L (30 g/L of glycerol) in all experiments in which it replaces commercial glycerol.	30	11.73	87.12	-1.6	NaNO3, 1 g/L	0.165	71.0909	Pseudomonas aeruginosa PA1	8.05*	7.1*	30	170	40	Rha-C10 1.511% ; Rha-C12:2 5.460% ; Rha-C8–C10/Rha-C10–C8 1.657% ; Rha-C10–C10 33.448% ; Rha-C10–C12:1/Rha-C12:1–C10 3.730% ; Rha-C10–C12/Rha-C12–C10 3.817% ; Rha-Rha-C10 1.359% ; Rha-Rha-C12:1 1.806% ; Rha-Rha-C8–C10/Rha-Rha-C10–C8 2.206% ; Rha-Rha-C10–C10 38.654% ; Rha-Rha-C10–C12:1/Rha-Rha-C12:1–C10 2.591% ; Rha-Rha-C10–C12/Rha-Rha-C12–C10 3.762%	548.252	534.572	4.14643	[50]
glycerol, 30 g/L	30	11.73	87.12	-1.6	NaNO3, 1 g/L	0.165	71.0909	Pseudomonas aeruginosa PA1	11.30*	7.2*	30	170	40	Rha-C10 2.34% ; Rha-C12:2 1.87% ; Rha-C8–C10/Rha-C10–C8 8.68% ; Rha-C10–C10 27.88% ; Rha-C10–C12:1/Rha-C12:1–C10 2.70% ; Rha-C10–C12/Rha-C12–C10 1.86% ; Rha-Rha-C10 1.42% ; Rha-Rha-C12:1 1.50% ; Rha-Rha-C8–C10/Rha-Rha-C10–C8 10.07% ; Rha-Rha-C10–C10 35.90% ; Rha-Rha-C10–C12:1/Rha-Rha-C12:1–C10 2.46% ; Rha-Rha-C10–C12/Rha-Rha-C12–C10 3.32%	555.479	540.536	4.1242
mannitol, 20 g/L	20	7.91666	161.66	-3.1	yeast extract, 2 g/L	0.225	35.1852	Serratia rubidaea SNAU02	6.24*	7.0*	37	200	72	Rha-Rha-C16–C10 (60.7%) ; Rha-C8 (10.1%), Rha C10–C8 (1.4%), Rha-C8–C10 (2.2%), Rha-C10–C12 (13.0%), Rha-C14–C10 (13.8%)	587.956	578.932	4.26048	[51]
glucose, 1.25%	12.5	5.00012	151.81	-2.64	NaNO3, 2.5 g/L	0.4125	12.1215	Pseudomonas aeruginosa ATCC 9027	1	7	37	200	96	Rha-C10-C8/Rha-C8-C10 7% ; Rha-C10-C10 100% ; Rha-C10-C12:1/Rha-C12:1-C10 10% ; Rha-C10-C12/Rha-C12-C10 16%	508.181	505.366	5.28301	[52]
1% glucose + 0.25% stearic acid	10 + 2,5	5.89999	186.45	-0.5	NaNO3, 2.5 g/L	0.4125	14.303	Pseudomonas aeruginosa ATCC 9027	2.1	7	37	200	96	Rha-C10-C8/Rha-C8-C10 4% ; Rha-C10-C10 100% ; Rha-C10-C12:1/Rha-C12:1-C10 9% ; Rha-C10-C12/Rha-C12-C10 16%	508.797	506.135	5.31159
glycerol, 50 g/L	50	19.55	87.12	-1.6	15 g/L NaNO3 + 0.5 g/L yeast extract	2.53125	7.72346	Pseudomonas aeruginosa MN1	11.92*	7.1*	30	200	120	Rha-C10 1.75% ; RhaRha-C8C10 1.69% ; RhaRha-C10C8 0.45% ; Rha-C8-C10 2.81% ; Rha-C10-C8 2.62% ; Rha-Rha-C8-C12:1 0.43% ; Rha-Rha-C10-C10 23.52% ; Rha-C10-C10 53.29% ; Rha-Rha-C10-C12:1 1.37% ; Rha-Rha-C12:1-C10 0.12% ; Rha-Rha-C10-C12 1.12% ; Rha-Rha-C12-C10 0.99% ; Rha-C10-C12:1 3.89% ; Rha-C10-C12 2.68% ; Rha-C12-C10 1.22% ; Rha-Rha-C8-C8 1.96%	537.41	528.54	4.73358	[53]
sunflower oil, 3.5% (w/w)	35	27.16	971.5	10.67	peptone, 0.5% (w/w)	0.525	12.83	Pseudomonas aeruginosa san-ai	7.99*	7.0*	20	247*	96	Rha-C8 0.06% ; Rha-C10 1.61% ; Rha-C12 0.16% ; Rha-C8-C10/Rha-C10-C8 12.64% ; Rha-C10-C10:1/Rha-C10:1-10 6.95% ; Rha-C8-C12/Rha-C12- C8//Rha-C10-C10 12.71% ; Rha-C10-C12:1/Rha-C12:1-C10 4.40% ; Rha-C10-C12/Rha-C12-C10 12.48% ; Rha-C10-C14/Rha-C14-C10//Rha-C12-C12 1.50% ; Rha-C10-C10-CH3 2.47% ; Rha-Rha-C10-C10 12.47% ; Rha-Rha-C10-C12:1/Rha- Rha-C12:1-C10 12.32% ; Rha-Rha-C10-C12/Rha-Rha-C12-C10 …	598.577	582.94	4.78837	[54]
palm oil, 2%	20	15.32	946.4	10.73	Nutrient broth	0.87825	17.4438	Pseudomonas aeruginosa SP4	5.63*	7.0*	37	200	48	Rha–C10–C10 (73.5%), while the others were characterized as Rha–Rha–C8–C10 (0.7%), Rha–C8–C10 (1.5%), Rha–C10–C12:1 (9.5%), Rha–C10–C12 (13.3%), and Rha–Rha–C10–C14:1 (1.4%), with small contributions of their structural isomers	512.92	510.19	5.34529	[55]
glycerol, 5% (w/v)	50	19.55	87.12	-1.6	4.0 g/L NaNO3 + 0.01 g/L yeast extract	0.661125	29.5708	Pseudomonas aeruginosa ATCC 10145	2.75	6.8	30	200	96	Rha-Rha-C10-C10 82.81%, Rha-Rha-10-C12 17.19% w/w	655.457	630.88	4.65768	[56]
glycerol residue (99,8% glicerol), 5% (w/v)	49.9	19.5109	87.12	-1.6	4.0 g/L NaNO3 + 0.01 g/L yeast extract	0.661125	29.5117	Pseudomonas aeruginosa ATCC 10145	2.5	6.8	30	200	96	Rha-Rha-C10-C10 83.33%, Rha-Rha-C10-C12 16.67% w/w	655.315	630.711	4.65307
glycerol in form of sweet water, 5%(w/v)	50	19.55	87.12	-1.6	4.0 g/L NaNO3 + 0.01 g/L yeast extract	0.661125	29.5708	Pseudomonas aeruginosa ATCC 10145	2.15*	6.8	30	200	144	Rha-Rha-C10-C10 85.45%, Rha-Rha-C10-C12 14.55% w/w	654.738	630.024	4.63437	[57]
sunflower oil, 50 g/L	50	38.8	971.5	10.67	4.0 g/L NaNO3 + 0.01 g/L yeast extract	0.661125	58.6878	Pseudomonas aeruginosa ATCC 10145	5.08	7.8	30	200	96	Rha-Rha-C10 5.79% ; Rha-Rha-C10-C10 69.24% ; Rha-Rha-C10-C12 3.20% ; Rha-C10-C10 21.77%	601.35	581.531	4.04176	[58]
Jatropha oil, 50 g/L	50	38.6	970	10.72	4.0 g/L NaNO3 + 0.01 g/L yeast extract	0.661125	58.3853	Pseudomonas aeruginosa ATCC 10145	4.55	7.8	30	200	96	Rha-Rha-C10 <0.1% ; Rha-Rha-C10-C10 47.12% ; Rha-Rha-C10-C12 2.86% ; Rha-C10-C10 50.02%	569.046	557.31	4.86229
Karanja oil, 50 g/L	50	38.6	981.49	10.77	4.0 g/L NaNO3 + 0.01 g/L yeast extract	0.661125	58.3853	Pseudomonas aeruginosa ATCC 10145	3.71	7.8	30	200	96	Rha-Rha-C10 <0.1% ; Rha-Rha-C10-C10 48.15% ; Rha-Rha-C10-C12 9.51% ; Rha-C10-C10 42.35%	581.748	568.634	4.87255
Neem oil, 50 g/L	50	38.6	980.8	10.76	4.0 g/L NaNO3 + 0.01 g/L yeast extract	0.661125	58.3853	Pseudomonas aeruginosa ATCC 10145	2.63	7.8	30	200	96	Rha-Rha-C10 <0.1% ; Rha-Rha-C10-C10 48.06% ; Rha-Rha-C10-C12 11.52% ; Rha-C10-C10 40.43%	585.09	571.631	4.8785
sunflower oil, 250 g/L	250	194	971.5	10.67	NaNO3, 15.0 g/L	2.475	78.3838	Pseudomonas aeruginosa PAO1	25.8	6.5	30	400	103*	Rha-Rha-C10-C10 to Rha-C10-C10 2:1 (mmol/mmol)	602.087	584.063	4.74333	[59]
sunflower oil, 250 g/L	250	194	971.5	10.67	NaNO3, 15.0 g/L	2.475	78.3838	Pseudomonas aeruginosa PAO2	36.7	6.5	37	400	101*	Rha-Rha-C10-C10 to Rha-C10-C10 2:1 (mmol/mmol)	602.087	584.063	4.74333
sunflower oil, 250 g/L	250	194	971.5	10.67	NaNO3, 15.0 g/L	2.475	78.3838	Pseudomonas aeruginosa DSM 7108	35.7	6.5	30	400	88*	Rha-Rha-C10-C10 to Rha-C10-C10 2:1 (mmol/mmol)	602.087	584.063	4.74333
sunflower oil, 250 g/L	250	194	971.5	10.67	NaNO3, 15.0 g/L	2.475	78.3838	Pseudomonas aeruginosa DSM 7109	7.3	6.5	37	400	154*	Rha-Rha-C10-C10 to Rha-C10-C10 2:1 (mmol/mmol)	602.087	584.063	4.74333
sunflower oil, 250 g/L	250	194	971.5	10.67	NaNO3, 15.0 g/L	2.475	78.3838	Pseudomonas sp. DSM 2874	14.2	6.5	30	400	91*	Rha-Rha-C10-C10 to Rha-C10-C10 1:1 (mmol/mmol)	577.73	563.42	4.86
sunflower oil, 250 g/L	250	194	971.5	10.67	NaNO3, 15.0 g/L	2.475	78.3838	Pseudomonas sp. DSM 2875	20.8	6.5	37	400	144*	Rha-Rha-C10-C10 to Rha-C10-C10 1:1 (mmol/mmol)	577.73	563.42	4.86
glucose, 12 mM	2.16187	0.86477	151.81	-2.64	10 g/L casein peptone + 5 g/L peptone + 10 g/L yeast extract	2.35	0.367987	Pseudomonas aeruginosa PAO1C	1.52*	7.1*	30	207*	48	Rha-Rha-C10-C10 100% ; Rha-C10-C10 74.1%	579.39	565.866	4.78355	[60]
glucose, 12 mM	2.16187	0.86477	151.81	-2.64	10 g/L casein peptone + 5 g/L peptone + 10 g/L yeast extract	2.35	0.367987	Pseudomonas aeruginosa PA14	11.3*	7.1*	30	231*	48	Rha-Rha-C10-C10 56.3% ; Rha-C10-C10 73.0%	559.351	548.821	4.88019
glucose, 12 mM	2.16187	0.86477	151.81	-2.64	10 g/L casein peptone + 5 g/L peptone + 10 g/L yeast extract	2.35	0.367987	Pseudomonas aeruginosa PA01	0.12*	7.3*	30	152*	48	Rha-Rha-C10-C10 42.0% ; Rha-C10-C10 9.6%	617.53	597.877	4.62563
glucose, 12 mM	2.16187	0.86477	151.81	-2.64	10 g/L casein peptone + 5 g/L peptone + 10 g/L yeast extract	2.35	0.367987	Pseudomonas aeruginosa MPA01	13.27*	7.1*	30	206*	48	Rha-Rha-C10-C10 53.2% ; Rha-C10-C10 22.3%	599.522	582.832	4.69637
glucose, 12 mM	2.16187	0.86477	151.81	-2.64	10 g/L casein peptone + 5 g/L peptone + 10 g/L yeast extract	2.35	0.367987	Pseudomonas aeruginosa PAK	12.52*	7.1*	30	206*	48	Rha-Rha-C10-C10 10.3% ; Rha-C10-C10 75.7%	518.608	513.675	5.11492
glucose, 12 mM	2.16187	0.86477	151.81	-2.64	10 g/L casein peptone + 5 g/L peptone + 10 g/L yeast extract	2.35	0.367987	Pseudomonas aeruginosa SMC1587	4.65*	7.0*	30	226*	48	Rha-Rha-C10-C10 0.0% ; Rha-C10-C10 0.5%	504.66	501.49	5.21
glucose, 12 mM	2.16187	0.86477	151.81	-2.64	10 g/L casein peptone + 5 g/L peptone + 10 g/L yeast extract	2.35	0.367987	Pseudomonas aeruginosa CF39	0.52*	7.1*	30	163*	48	Rha-Rha-C10-C10 78.8% ; Rha-C10-C10 100.0%	560.089	549.452	4.87643
glucose, 12 mM	2.16187	0.86477	151.81	-2.64	10 g/L casein peptone + 5 g/L peptone + 10 g/L yeast extract	2.35	0.367987	Pseudomonas aeruginosa FRD1	10.34*	7.0*	30	187*	48	Rha-Rha-C10-C10 13.5% ; Rha-C10-C10 0.3%	646.729	622.01	4.52321
glucose, 1% v/v	15.4	6.16015	151.81	-2.64	NaNO3, 137.5 mg/g carbon source	0.349388	17.6313	Pseudomonas aeruginosa Pa 2 KM	2.73*	7.2	25	120	168	RhaC8C8 2.9% ; RhaC8C10 1.0% ; RhaC10C8 1.7% ; RhaC10C10 25.4% ; RhaC10–1C8 1.1% ; RhaRhaC8C8 0.8% ; RhaRhaC8C10 3.9% ; RhaRhaC10C8 2.2% ; RhaRhaC10C10 56.3% ; RhaRhaC10C12 1.6% ; RhaRhaC12C10 3.1%	590.487	573.448	4.51589	[61]
glucose, 1% v/v	15.4	6.16015	151.81	-2.64	NaNO3, 137.5 mg/g carbon source	0.349388	17.6313	Pseudomonas aeruginosa Pa 3 KM	5.28*	7.2	25	120	168	RhaC8C8 0.6% ; RhaC8C10 0.6% ; RhaC10C8 0.5% ; RhaC10C10 16.1% ; RhaC10C12 0.6% ; RhaC12C10 0.6% ; RhaC10–1C8 2.6% ; RhaC12–1C10 0.5% ; RhaRhaC8C8 0.3% ; RhaRhaC8C10 2.0% ; RhaRhaC10C8 1.8% ; RhaRhaC10C10 64.9% ; RhaRhaC10C12 2.0% ; RhaRhaC12C10 4.4% ; RhaRhaC12–1C10 2.4%	610.917	591.872	4.58094
glucose, 1% v/v	15.4	6.16015	151.81	-2.64	NaNO3, 137.5 mg/g carbon source	0.349388	17.6313	Pseudomonas aeruginosa Pa 10 TK	7.37*	7.2	25	120	168	RhaC8C8 0.1% ; RhaC8C10 1.7% ; RhaC10C8 2.7% ; RhaC10C10 39.1% ; RhaC10C12 0.5% ; RhaC12C10 1.0% ; RhaC8–1C10 0.2% ; RhaC10C8–1 0.03% ; RhaC10C12-1 0.1% ; RhaC12–1C10 1.0% ; RhaRhaC8C10 1.1% ; RhaRhaC10C8 1.5% ; RhaRhaC10C10 47.9% ; RhaRhaC10C12 0.6% ; RhaRhaC12C10 1.4% ; RhaRhaC8–1C10 0.1% ; RhaRhaC10C12–1 0.1% ; RhaRhaC12–1C10 2.4%	573.994	560.909	4.75737
glycerol, 2% (v/v)	30.8	12.0428	87.12	-1.6	(NH4)2SO4, 1 g/L	0.212	56.8057	Pseudomonas aeruginosa BN10	4.2	7	30	150	168	Rha-C10-C8 3.7% ; Rha-C10-C10 20.6% ; Rha-C10-C12:1 0.9% ; Rha-C10-C12 1.3% ; Rha-Rha-C10-C8 7.5% ; Rha-Rha-C10-C10 60.1% ; Rha-Rha-C10-C12:1 3.3% ; Rha-Rha-C10-C12 2.6%	603.079	585.144	4.58833	[62]
glucose, 2% (v/v)	30.8	12.3203	151.81	-2.64	(NH4)2SO4, 1 g/L	0.212	58.1147	Pseudomonas aeruginosa BN11	13.45*	7	30	150	168	Rha-C10-C10 8.3% ; RhaRha-C10-C10 60.3%	628.77	607.205	4.58453
n-heksadekane, 2% (v/v)	15.4	13.0711	280.98	8.54	(NH4)2SO4, 1 g/L	0.212	61.6563	Pseudomonas aeruginosa BN12	5.96*	7	30	150	168	Rha-C10-C10 21.5% ; RhaRha-C10-C10 58.6%	603.863	586.47	4.67873
n-alkanes C12-C22, 2%(v/v)	15.54	13.1944	297.78	8.79	(NH4)2SO4, 1 g/L	0.212	62.2377	Pseudomonas aeruginosa BN13	5.74*	7	30	150	168	Rha-C10-C10 12.7% ; RhaRha-C10-C10 47.6%	613.39	594.429	4.64134
glucose, 5 g/L	5	2.00005	151.81	-2.64	2 g/L peptone + 1 g/L yeast extract	0.3225	6.20171	Pseudomonas aeruginosa S6	3.05*	7.5	30	165	99*	Rha-Rha-C8-C10 3.30% ; Rha-Rha-C10-C8 0.63% ; Rha-C8-C10 10.58% ; Rha-Rha-C10-C10 8.51% ; Rha-Rha-C10-C12:1 14.68% ; Rha-Rha-C12:1-C10 0.81% ; Rha-C10-C10 10.85% ; Rha-Rha-C10-C12 4.66% ; Rha-Rha-C12-C10 1.61% ; Rha-C10-C12:1 5.19% ; Rha-C12:1-C10 13.43% ; Rha-C10-C12 3.16% ; Rha-C12-C10 0.60%	567.962	557.315	4.97926	[63]
glycerol 10.0 mL/L, citric acid 0.4 g/L	12.6 + 0.4	5.07984	89.11	-1.61	(NH4)2SO4, 1.0 g/L	0.212	23.9615	Pseudomonas aeruginosa NRRL B-59182	2.3	6.8*	30	250	96	Rha–C10–C8 6.3% ; Rha–C10–C10 12.5% ; Rha–C10–C12 2.4% ; Rha–C10–C12:1 2.5% ; Rha-Rha–C10–C8 12.0% ; Rha-Rha–C10–C10 52.2% ; Rha-Rha-C10–C12 8.4% ; Rha-Rha–C10–C12:1 3.8%	607.883	589.088	4.55074	[64]
glycerol 10.0 mL/L, citric acid 0.4 g/L	12.6 + 0.4	5.07984	89.11	-1.61	(NH4)2SO4, 1.0 g/L	0.212	23.9615	Pseudomonas aeruginosa NRRL B-59183	2.1	7.0*	30	250	96	Rha–C10–C8 7.9% ; Rha–C10–C10 20.0% ; Rha–C10–C12 4.1% ; Rha–C10–C12:1 5.1% ; Rha-Rha–C10–C8 11.0% ; Rha-Rha-–C10–C10 39.6% ; Rha-Rha–C10–C12 6.8% ; Rha-Rha–C10–C12:1 5.6%	587.736	572.384	4.649
glycerol 10.0 mL/L, citric acid 0.4 g/L	12.6 + 0.4	5.07984	89.11	-1.61	(NH4)2SO4, 1.0 g/L	0.212	23.9615	Pseudomonas aeruginosa NRRL B-59184	2.5	7.1*	30	250	96	Rha–C10–C8 9.2% ; Rha–C10–C10 14.6% ; Rha–C10–C12 4.2% ; Rha–C10–C12:1 0% ; Rha-Rha–C10–C8 15.4% ; Rha-Rha–C10–C10 39.2% ; Rha-Rha–C10–C12 8.9% ; Rha-Rha-C10–C12:1 8.4%	599.637	581.796	4.53351
glycerol 10.0 mL/L, citric acid 0.4 g/L	12.6 + 0.4	5.07984	89.11	-1.61	(NH4)2SO4, 1.0 g/L	0.212	23.9615	Pseudomonas aeruginosa NRRL B-59186	1.9	7.0*	30	250	96	Rha–C10–C8 6.9% ; Rha–C10–C10 20.1% ; Rha–C10–C12 3.0% ; Rha–C10–C12:1 5.1% ; Rha-Rha–C10–C8 9.6% ; Rha-Rha–C10–C10 42.2% ; Rha-Rha–C10–C12 7.8% ; Rha-Rha–C10–C12:1 5.2%	591.198	575.509	4.66523
glycerol 10.0 mL/L, citric acid 0.4 g/L	12.6 + 0.4	5.07984	89.11	-1.61	(NH4)2SO4, 1.0 g/L	0.212	23.9615	Pseudomonas aeruginosa NRRL B-59188	2	7.3*	30	250	96	Rha–C10–C8 5.3% ; Rha–C10–C10 18.4% ; Rha–C10–C12 2.7% ; Rha–C10–C12:1 6.0% ; Rha-Rha–C10–C8 10.1% ; Rha-Rha–C10–C10 42.1% ; Rha-Rha–C10–C12 8.8% ; Rha-Rha–C10–C12:1 6.7%	596.812	580.568	4.67448
glycerol 10.0 mL/L, citric acid 0.4 g/L	12.6 + 0.4	5.07984	89.11	-1.61	(NH4)2SO4, 1.0 g/L	0.212	23.9615	Pseudomonas aeruginosa NRRL B-59192	2.2	7.2*	30	250	96	Rha–C10–C8 4.6% ; Rha–C10–C10 18.7% ; Rha–C10–C12 2.9% ; Rha–C10–C12:1 5.8% ; Rha-Rha–C10–C8 9.7% ; Rha-Rha–C10–C10 44.5% ; Rha-Rha–C10–C12 9.4% ; Rha-Rha–C10–C12:1 4.4%	597.443	581.179	4.67893
glycerol 10.0 mL/L, citric acid 0.4 g/L	12.6 + 0.4	5.07984	89.11	-1.61	(NH4)2SO4, 1.0 g/L	0.212	23.9615	Pseudomonas aeruginosa NRRL B-59193	2.1	7.4*	30	250	96	Rha–C10–C8 13.6% ; Rha–C10–C10 15.6% ; Rha–C10–C12 12.4% ; Rha–C10–C12:1 0.0% ; Rha-Rha–C10–C8 17.6% ; Rha-Rha–C10–C10 24.8% ; Rha-Rha–C10–C12 16.0% ; Rha-Rha–C10–C12:1 0.0%	579.168	564.877	4.61964
glycerol 10.0 mL/L, citric acid 0.4 g/L	12.6 + 0.4	5.07984	89.11	-1.61	(NH4)2SO4, 1.0 g/L	0.212	23.9615	Pseudomonas stewartii NRRL B-59187	2.2	6.9*	30	250	96	Rha–C10–C8 0.0% ; Rha–C10–C10 17.1% ; Rha–C10–C12 3.7% ; Rha–C10–C12:1 0.0% ; Rha-Rha–C10–C8 20.0% ; Rha-Rha–C10–C10 33.3% ; Rha-Rha–C10–C12 11.4% ; Rha-Rha–C10–C12:1 0.0%	606.787	588.187	4.4914
glycerol 10.0 mL/L, citric acid 0.4 g/L	12.6 + 0.4	5.07984	89.11	-1.61	(NH4)2SO4, 1.0 g/L	0.212	23.9615	Enterobacter asburiae NRRL B-59189	2	7.1*	30	250	96	Rha–C10–C8 9.9% ; Rha–C10–C10 17.6% ; Rha–C10–C12 4.9% ; Rha–C10–C12:1 6.9% ; Rha-Rha–C10–C8 10.0% ; Rha-Rha–C10–C10 34.4% ; Rha-Rha–C10–C12 9.6% ; Rha-Rha–C10–C12:1 6.7%	585.471	570.78	4.70033
glycerol 10.0 mL/L, citric acid 0.4 g/L	12.6 + 0.4	5.07984	89.11	-1.61	(NH4)2SO4, 1.0 g/L	0.212	23.9615	Enterobacter hormaechei NRRL B-59185	2.4	7.3*	30	250	96	Rha–C10–C8 5.3% ; Rha–C10–C10 11.9% ; Rha–C10–C12 2.6% ; Rha–C10–C12:1 2.0% ; Rha-Rha–C10–C8 13.5% ; Rha-Rha–C10–C10 51.7% ; Rha-Rha–C10–C12 7.9% ; Rha-Rha–C10–C12:1 5.2%	611.155	591.819	4.53079
glycerol 10.0 mL/L, citric acid 0.4 g/L	12.6 + 0.4	5.07984	89.11	-1.61	(NH4)2SO4, 1.0 g/L	0.212	23.9615	Acinetobacter calcoaceticus NRRL B-59190	2	7.0*	30	250	96	Rha–C10–C8 7.4% ; Rha–C10–C10 17.4% ; Rha–C10–C12 4.0% ; Rha–C10–C12:1 6.6% ; Rha-Rha–C10–C8 10.6% ; Rha-Rha–C10–C10 40.5% ; Rha-Rha–C10–C12 7.7% ; Rha-Rha–C10–C12:1 5.6%	591.167	575.523	4.6621
glycerol 10.0 mL/L, citric acid 0.4 g/L	12.6 + 0.4	5.07984	89.11	-1.61	(NH4)2SO4, 1.0 g/L	0.212	23.9615	Acinetobacter calcoaceticus NRRL B-59191	2.2	7.2*	30	250	96	Rha–C10–C8 0.0% ; Rha–C10–C10 34.1% ; Rha–C10–C12 0.0% ; Rha–C10–C12:1 0.0% ; Rha-Rha–C10–C8 0.0% ; Rha-Rha–C10–C10 65.9% ; Rha-Rha–C10–C12 0.0% ; Rha-Rha–C10–C12:1 0.0%	592.311	576.773	4.72655
corn oil, 10% (v/v)	91.88	71.2989	973.7	10.69	NaNO3, 8 g/L	1.32	54.0143	Pseudomonas aeruginosa mutant (MIG-N146)	21.27	6.8	36	160	216	Rha–C14:2 3.12% ; Rha–C12:2 24.00% ; Rha–C12–C10 14.07% ; Rha–C10–C12:1 5.01% ; Rha–C10–C10 43.36% ; Rha–C10:1–C8 4.49% ; Rha–Rha–C10–C10 5.94% ; Rha–Rha–C10–C14:1 4.14% ; Rha–Rha–C10–C12 2.17% ; Rha–Rha–C10–C12:1 37.54% ; Rha–Rha–C10–C10 45.11% ; Rha–Rha–C10–C8/Rha–Rha–C8–C10 6.91% ; Rha–Rha–C10 4.12%	542.086	527.074	3.91766	[65]
glycerol, 4%	50.4	19.7064	87.12	-1.6	Nutrient broth	0.87825	22.4383	B. thailandensis E264	0.41752	7.1*	34	240	65*	Rha-C10-C12 0% ; Rha-C12-C12 0.14% ; Rha-C12-C14 0.45% ; Rha-C14-C14 5.84% ; Rha-C14-C16 0.28% ; Rha-C16-C16 0.00% ; Rha-Rha-C10-C12 0.18% ; Rha-Rha-C12-C12 1.77% ; Rha-Rha-C12-C14 6.82% ; Rha-Rha-C14-C14 76.99% ; Rha-Rha-C14-C16 7.48% ; Rha-Rha-C16-C16 0.06%	736.218	734.664	8.21264	[66]
rapeseed oil, 4%	36.32	28.148	976.46	10.72	Nutrient broth	0.87825	32.0501	B. thailandensis E265 (ATCC)	1.46208	7.0*	34	240	121*	Rha-C10-C12 0.07% ; Rha-C12-C12 0.44% ; Rha-C12-C14 0.94% ; Rha-C14-C14 6.47% ; Rha-C14-C16 0.37% ; Rha-C16-C16 0% ; Rha-Rha-C10-C12 0.51% ; Rha-Rha-C12-C12 3.38% ; Rha-Rha-C12-C14 12.29% ; Rha-Rha-C14-C14 69.85% ; Rha-Rha-C14-C16 5.63% ; Rha-Rha-C16-C16 0.05%	743.213	741.481	8.25822
cassawa wastewater, 2% (w/v)	20	8	155.87	-2.76	4 g/L NaNO3 + 0.1 g/L yeast extract	0.67125	11.9181	Pseudomonas aeruginosa L2-1	0.3003	6.85	30	200	120	Rha-C10-C10 32.16% ; Rha-Rha-C10-C10 38.06%	574.594	561.801	4.80572	[67]
cassawa wastewater, 2% (w/v)	20	8	155.87	-2.76	4 g/L NaNO3 + 0.1 g/L yeast extract	0.67125	11.9181	Pseudomonas aeruginosa B1-3	0.0041	6.85	30	200	120	Rha-C10-C10 29.92% ; Rha-Rha-C10-C10 46.13%	584.239	569.966	4.7617
cassawa wastewater, 2% (w/v)	20	8	155.87	-2.76	4 g/L NaNO3 + 0.1 g/L yeast extract	0.67125	11.9181	Pseudomonas aeruginosa 6c	0.1699	6.85	30	200	120	Rha-C10-C10 31.06% ; Rha-Rha-C10-C10 35.75%	573.581	560.941	4.81047
cassawa wastewater, 2% (w/v)	20	8	155.87	-2.76	4 g/L NaNO3 + 0.1 g/L yeast extract	0.67125	11.9181	Pseudomonas aeruginosa 7a	0.1761	6.85	30	200	120	Rha-C10-C10 30.78% ; Rha-Rha-C10-C10 37.11%	575.272	562.376	4.80255
cassava wastewater with added waste cooking oil, 2% (w/v)	20	11.74	559.47	3.96	4 g/L NaNO3 + 0.1 g/L yeast extract	0.67125	17.4898	Pseudomonas aeruginosa L2-1	0.6091	6.85	30	200	120	Rha-C10-C10 19.61% ; Rha-Rha-C10-C10 59.15%	607.032	589.122	4.66609
cassava wastewater with added waste cooking oil, 2% (w/v)	20	11.74	559.47	3.96	4 g/L NaNO3 + 0.1 g/L yeast extract	0.67125	17.4898	Pseudomonas aeruginosa B1-3	0.0042	6.85	30	200	120	Rha-C10-C10 26.66% ; Rha-Rha-C10-C10 46.66%	588.802	573.818	4.74165
cassava wastewater with added waste cooking oil, 2% (w/v)	20	11.74	559.47	3.96	4 g/L NaNO3 + 0.1 g/L yeast extract	0.67125	17.4898	Pseudomonas aeruginosa 6c	0.1292	6.85	30	200	120	Rha-C10-C10 43.09% ; Rha-Rha-C10-C10 29.39%	555.215	545.284	4.90152
cassava wastewater with added waste cooking oil, 2% (w/v)	20	11.74	559.47	3.96	4 g/L NaNO3 + 0.1 g/L yeast extract	0.67125	17.4898	Pseudomonas aeruginosa 7a	0.1749	6.85	30	200	120	Rha-C10-C10 40.96% ; Rha-Rha-C10-C10 33.18%	561.042	550.266	4.87161
soybean waste cooking oil 2% (w/v), (%): palmitic acid, 14.8; stearic acid, 4.51; oleic acid, 30.15; linoleic acid, 42.99; linolenic acid, 3.72, others, 3.83	20	15.46	972.07	10.68	4 g/L NaNO3 + 0.1 g/L yeast extract	0.67125	23.0317	Pseudomonas aeruginosa L2-1	0.2456	6.85	30	200	120	Rha-C10-C10 25.81% ; Rha-Rha-C10-C10 47.43%	590.536	575.279	4.73415
soybean waste cooking oil, 2% (w/v)	20	15.46	972.07	10.68	4 g/L NaNO3 + 0.1 g/L yeast extract	0.67125	23.0317	Pseudomonas aeruginosa B1-3	0.2562	6.85	30	200	120	Rha-C10-C10 25.56% ; Rha-Rha-C10-C10 40.86%	585.548	571.072	4.7559
soybean waste cooking oil, 2% (w/v)	20	15.46	972.07	10.68	4 g/L NaNO3 + 0.1 g/L yeast extract	0.67125	23.0317	Pseudomonas aeruginosa 6c	0.273	6.85	30	200	120	Rha-C10-C10 32.27% ; Rha-Rha-C10-C10 42.02%	578.084	564.76	4.78953
soybean waste cooking oil, 2% (w/v)	20	15.46	972.07	10.68	4 g/L NaNO3 + 0.1 g/L yeast extract	0.67125	23.0317	Pseudomonas aeruginosa 7a	0.2454	6.85	30	200	120	Rha-C10-C10 30.46% ; Rha-Rha-C10-C10 37.12%	575.664	562.708	4.80072
glycerol, 2% (w/v)	20	7.82	87.12	-1.6	4 g/L NaNO3 + 0.1 g/L yeast extract	0.67125	11.6499	Pseudomonas aeruginosa L2-1	0.2487	6.85	30	200	120	Rha-C10-C10 21.01% ; Rha-Rha-C10-C10 42.6%	593.987	578.183	4.71944
glycerol, 2% (w/v)	20	7.82	87.12	-1.6	4 g/L NaNO3 + 0.1 g/L yeast extract	0.67125	11.6499	Pseudomonas aeruginosa B1-3	0.1881	6.85	30	200	120	Rha-C10-C10 18.06% ; Rha-Rha-C10-C10 48.21%	603.197	585.913	4.68141
glycerol, 2% (w/v)	20	7.82	87.12	-1.6	4 g/L NaNO3 + 0.1 g/L yeast extract	0.67125	11.6499	Pseudomonas aeruginosa 6c	0.2642	6.85	30	200	120	Rha-C10-C10 20.83% ; Rha-Rha-C10-C10 44.58%	595.852	579.751	4.71159
glycerol, 2% (w/v)	20	7.82	87.12	-1.6	4 g/L NaNO3 + 0.1 g/L yeast extract	0.67125	11.6499	Pseudomonas aeruginosa 7a	0.1753	6.85	30	200	120	Rha-C10-C10 14.54% ; Rha-Rha-C10-C10 48.97%	610.337	591.882	4.65313
cassawa wastewater, 2% (w/v)	20	8	155.87	-2.76	4 g/L NaNO3 + 0.1 g/L yeast extract	0.67125	11.9181	Pseudomonas aeruginosa L2-1	0.3003	6.85	30	200	120	Rha-C8-C8 0.07% ; Rha-C10-C8 2.83% ; Rha-C10-C10 32.16% ; Rha-C10-C12 0.32% ; Rha-Rha-C10-C8 6.9% ; Rha-Rha-C10-C10 38.06% ; Rha-Rha-C10-C12 8.29% ;Rha-C10-C10:1 0.27% ; Rha-C10-C12:1 4.93% ; Rha-Rha-C10-C10:1 0.31% ; Rha-Rha-C10-C12:1 5.44% ; Rha-Rha-C12-C12:1 0.38%	591.66	576.417	4.73634
cassava wastewater with added waste cooking oil, 2% (w/v)	20	11.74	559.47	3.96	4 g/L NaNO3 + 0.1 g/L yeast extract	0.67125	17.4898	Pseudomonas aeruginosa L2-1	0.6091	6.85	30	200	120	Rha-C8-C8 0.27% ; Rha-C10-C8 5.34% ; Rha-C10-C10 19.61% ; Rha-C10-C12 1.16% ; Rha-Rha-C10-C8 5.71% ; Rha-Rha-C10-C10 59.15% ; Rha-Rha-C10-C12 0.48% ;-Rha-C10-C10:1 0.59% ; Rha-C10-C12:1 1.36% ; Rha-Rha-C10-C10:1 0.56% ; Rha-Rha-C1-0C12:1 5.72%	600.742	582.703	4.56079
soybean waste cooking oil, 2% (w/v)	20	15.52	972.683	10.68	4 g/L NaNO3 + 0.1 g/L yeast extract	0.67125	23.121	Pseudomonas aeruginosa L2-1	0.2456	6.85	30	200	120	Rha-C10-C8 1.52% ; Rha-C10-C10 25.81% ; Rha-C10-C12 5.79% ; Rha-C12-C12 0.45% ; Rha-Rha-C10-C8 2.94% ; Rha-Rha-C10-C10 47.43% ; Rha-Rha-C10-C12 6.68% ; Rha-Rha-C12-C12 0.98% ; Rha-C10-C10:1 0.41% ; Rha-C10-C12:1 4.02% ; Rha-C12-C12:1 0.04% ; Rha-Rha-C10-C10:1 0.2% ; Rha-Rha-C10-C12:1 3.31% ; Rha-Rha-C12-C12:1 0.42%	598.49	583.307	4.82545
glycerol, 2% (w/v)	20	7.82	87.12	-1.6	4 g/L NaNO3 + 0.1 g/L yeast extract	0.67125	11.6499	Pseudomonas aeruginosa L2-1	0.2487	6.85	30	200	120	Rha-C10-C8 4.29% ; Rha-C10-C10 21.01% ; Rha-C10-C12 6.78% ; Rha-C12-C12 0.05% ; Rha-Rha-C10-C8 8.59% ; Rha-Rha-C10-C10 42.6% ; Rha-Rha-C10-C12 7.03% ; Rha-Rha-C12-C12 0.7% ; Rha-C10-C10:1 0.29% ; Rha-C10-C12:1 3.49% ; Rha-Rha-C10-C10:1 0.44% ; Rha-Rha-C10-C12:1 3.53% ; Rha-Rha-C12-C12:1 0.58%	616.604	600.367	4.87123
soybean oil, 20 mL/L	18.38	14.2629	972.683	10.68	NaNO3, 2.5 g/L	0.4125	34.5767	Pseudomonas aeruginosa isolate BS20	2.86*	7.2	30	250	48	RRLL 43.66% ; RLL 56.34%	559.515	548.962	4.87935	[68]
glucose, 2% (v/v)	30.8	12.32	151.81	-2.64	NaNO3, 2.5 g/L	0.4125	29.8667	Pseudomonas aeruginosa isolate BS21	7.34*	7.2	30	250	48	RRLL 43.03% ; RLL 56.97%	558.639	548.213	4.88382
glycerol, 3% (w/v)	30	11.73	87.12	-1.6	(NH4)2SO4, 1 g /L	0.212	55.3302	Pseudomonas aeruginosa DAUPE 614	11.47*	7	30	200	216	Rha-C8-C10 11.7% ; Rha-C10-C8 5.8% ; Rha-C10-C10 72.2% ; Rha-C10-C12:1 5.8% ; Rha-C10-C12 2.9% ; Rha-C12-C10 1.6 ; Rha-Rha-C8-C10 5.3% ; Rha-Rha-C10-C8 2.2% ; Rha-Rha-C10-C10 77.0% ; Rha-Rha-C10-C12:1 7.4% ; Rha-Rha-C10-C12 6.2% ; Rha-Rha-C12-C10 1.9%	567.562	555.272	4.77241	[69]
soybean oil soapstock, 2% (w/v)	20	15.4	853.98	10.13	4 g/L NaNO3 + 0.1 g/L yeast extract	0.67125	22.9423	Pseudomonas aeruginosa LBI	8.84*	6.85	30	200	24	Rha-C10-C8 1.56 ; Rha-C10-C10 42.18 ; Rha-C10-C12 ND ; Rha-C12-C12 9.37 ; Rha-Rha-C10-C8 1.56 ; Rha-Rha-C10-C10 45.31 ; Rha-C8-C10:1 ND ; Rha-C10-C10:1 ND ; Rha-Rha-C10-C10:1 ND ; Rha-Rha-C10-C12:1 ND (%)	569.069	558.512	4.93634	[70]
soybean oil soapstock, 2% (w/v)	20	15.4	853.98	10.13	4 g/L NaNO3 + 0.1 g/L yeast extract	0.67125	22.9423	Pseudomonas aeruginosa LBI	5.12*	6.85	30	200	48	Rha-C10-C8 1.9 ; Rha-C10-C10 59.02 ; Rha-C10-C12 ND ; Rha-C12-C12 9.54 ; Rha-Rha-C10-C8 1.56 ; Rha-Rha-C10-C10 24.3 ; Rha-C8-C10:1 0.52 ; Rha-C10-C10:1 0.69 ; Rha-Rha-C10-C10:1 ND ; Rha-Rha-C10-C12:1 1.56 (%)	542.763	535.827	5.06892
soybean oil soapstock, 2% (w/v)	20	15.4	853.98	10.13	4 g/L NaNO3 + 0.1 g/L yeast extract	0.67125	22.9423	Pseudomonas aeruginosa LBI	7.83*	6.85	30	200	72	Rha-C10-C8 2.06 ; Rha-C10-C10 66.86 ; Rha-C10-C12 ND ; Rha-C12-C12 3.76 ; Rha-Rha-C10-C8 1.21 ; Rha-Rha-C10-C10 23.05 ; Rha-C8-C10:1 0.36 ; Rha-C10-C10:1 0.72 ; Rha-Rha-C10-C10:1 0.12 ; Rha-Rha-C10-C12:1 1.82 (%)	537.598	530.414	5.00809
soybean oil soapstock, 2% (w/v)	20	15.4	853.98	10.13	4 g/L NaNO3 + 0.1 g/L yeast extract	0.67125	22.9423	Pseudomonas aeruginosa LBI	2.41*	6.85	30	200	96	Rha-C10-C8 4.44 ; Rha-C10-C10 38.44 ; Rha-C10-C12 4.88 ; Rha-C12-C12 2.66 ; Rha-Rha-C10-C8 4.44 ; Rha-Rha-C10-C10 42.66 ; Rha-C8-C10:1 ND ; Rha-C10-C10:1 ND ; Rha-Rha-C10-C10:1 0.66 ; Rha-Rha-C10-C12:1 1.77 (%)	568.861	557.02	4.7955
soybean oil soapstock, 2% (w/v)	20	15.4	853.98	10.13	4 g/L NaNO3 + 0.1 g/L yeast extract	0.67125	22.9423	Pseudomonas aeruginosa LBI	10.42*	6.85	30	200	120	Rha-C10-C8 4.25 ; Rha-C10-C10 40.85 ; Rha-C10-C12 3.61 ; Rha-C12-C12 ND ; Rha-Rha-C10-C8 5.53 ; Rha-Rha-C10-C10 42.76 ; Rha-C8-C10:1 ND ; Rha-C10-C10:1 ND ; Rha-Rha-C10-C10:1 1.06 ; Rha-Rha-C10-C12:1 1.91 (%)	569.05	556.477	4.72526
soybean oil soapstock, 2% (w/v)	20	15.4	853.98	10.13	4 g/L NaNO3 + 0.1 g/L yeast extract	0.67125	22.9423	Pseudomonas aeruginosa LBI	11.07*	6.85	30	200	144	Rha-C10-C8 4.41 ; Rha-C10-C10 43.97 ; Rha-C10-C12 3.8 ; Rha-C12-C12 ND ; Rha-Rha-C10-C8 5.01 ; Rha-Rha-C10-C10 29.55 ; Rha-C8-C10:1 ND ; Rha-C10-C10:1 ND ; Rha-Rha-C10-C10:1 0.73 ; Rha-Rha-C10-C12:1 1.76 (%)	555.292	544.746	4.79
glucose, 30 g/L	30	11.7376	151.81	-2.64	NaNO3, 2.5 g/L	0.4125	28.4548	PseudomonasaeruginosaCPCL	0.24*	6.8	37	180	96	Rha-C8 4.88% ; Rha-C10 6.24% ; Rha-C12 5.46% ; Rha-C8–C8 1.23% ; Rha-C8–C10⁄Rha-C10–C8 58.54% ; Rha-C10–C10 2.93% ; Rha-C10–C12:1⁄Rha-C12:1–C10 1.85% ; Rha-C10–C12⁄Rha-C12–C10 1.13% ; Rha-Rha-C8 1.41% ; Rha-Rha-C10 0.57% ; Rha-Rha-C12:1 2.24% ; Rha-Rha-C12 0.98% ; Rha-Rha-C8–C8 1.46% ; Rha-Rha-C8–C10⁄Rha-Rha-C10–C8 1.83% ; Rha-Rha-C8–C12:1⁄Rha-Rha-C12:1–C8 1.21% ; Rha-Rha-C10–C10 2.15% ; Rha-Rha-…	462.231	449.873	2.70927	[71]
glucose, 2%	20	7.82528	151.81	-2.64	15 g/L NaNO3 + 0.5 g/L yeast extract	2.53125	3.09147	Pseudomonas aeruginosa PEER02/G	7.20*	6.9*	30	250	96	Rha–Rha–C8–C10 2.53% ; Rha–Rha–C10–C8 3.51% ; Rha–C8–C10 4.73% ; Rha–C10–C8 2.21% ; Rha–Rha–C10–C10 19.37% ; Rha–Rha–C10–C12:1 9.70% ; Rha–Rha–C12:1–C10 ND ; Rha–C10–C10 15.33% ; Rha–Rha–C10–C12 10.37% ; Rha–Rha–C12–C10 5.76% ; Rha–C10–C12:1 0.37% ; Rha–C12:1–C10 5.25% ; Rha–Rha–C12–C12:1 ND ; Rha–Rha–C12:1–C12 0.87% ; Rha–Rha–C10–C14:1 0.16% ; Rha–Rha–C14:1–C10 0.44% ; Rha–C10–C12 4.46% ; Rha–C1…	593.143	579.6	4.94738	[72]
soybean oil, 2%	20	15.52	972.683	10.68	15 g/L NaNO3 + 0.5 g/L yeast extract	2.53125	6.13136	Pseudomonas aeruginosa PEER02/S	17.13*	6.9*	30	250	96	Rha–Rha–C8–C10 3.77% ; Rha–Rha–C10–C8 0.30% ; Rha–C8–C10 ND% ; Rha–C10–C8 3.35% ; Rha–Rha–C10–C10 20.20% ; Rha–Rha–C10–C12:1 13.24% ; Rha–Rha–C12:1–C10 ND ; Rha–C10–C10 12.07% ; Rha–Rha–C10–C12 11.59% ; Rha–Rha–C12–C10 6.62% ; Rha–C10–C12:1 6.63% ; Rha–C12:1–C10 ND% ; Rha–Rha–C12–C12:1 ND ; Rha–Rha–C12:1–C12 ND% ; Rha–Rha–C10–C14:1 1.07% ; Rha–Rha–C14:1–C10 0.68% ; Rha–C10–C12 3.96% ; Rha–C12–C10…	607.441	593.005	5.04093
glucose, 2%	20	7.82528	151.81	-2.64	15 g/L NaNO3 + 0.5 g/L yeast extract	2.53125	3.09147	E. coli TnERAB	6.39*	6.7*	30	250	24	Rha–Rha–C8–C10 ND% ; Rha–Rha–C10–C8 ND% ; Rha–C8–C10 5.65% ; Rha–C10–C8 5.65% ; Rha–Rha–C10–C10 ND% ; Rha–Rha–C10–C12:1 ND% ; Rha–Rha–C12:1–C10 ND ; Rha–C10–C10 57.08% ; Rha–Rha–C10–C12 ND% ; Rha–Rha–C12–C10 ND% ; Rha–C10–C12:1 0.14% ; Rha–C12:1–C10 9.05% ; Rha–Rha–C12–C12:1 ND ; Rha–Rha–C12:1–C12 ND% ; Rha–Rha–C10–C14:1 ND% ; Rha–Rha–C14:1–C10 ND% ; Rha–C10–C12 1.50% ; Rha–C12–C10 2.25% ; Rha–Rh…	504.557	500.874	5.13051
glycerol, 40 g/L	40	15.64	87.12	-1.6	NaNO3, 5 g/L	0.825	18.9576	Pseudomonas aeruginosa UFPEDA 614	5.04*	6.8*	30	200	24	Rha-C18 2.5% ; Rha-C20 47.2% ; Rha-C22:1 6.5% ; Rha-C22 6.7% ; Rha-Rha-C18 0% ; Rha-Rha-C20 24.5% ; Rha-Rha−C22:1 4.5% ; Rha-Rha-C22 8.0%	555.996	547.439	5.08754	[73]
glycerol, 40 g/L	40	15.64	87.12	-1.6	NaNO3, 5 g/L	0.825	18.9576	Pseudomonas aeruginosa UFPEDA 615	0.23*	6.9*	30	200	48	Rha-C18 3.2% ; Rha-C20 35.7% ; Rha-C22:1 4.1% ; Rha-C22 4.1% ; Rha-Rha-C18 1.9% ; Rha-Rha-C20 38.7% ; Rha-Rha−C22:1 4.7% ; Rha-Rha-C22 7.5%	576.174	564.026	4.89703
glycerol, 40 g/L	40	15.64	87.12	-1.6	NaNO3, 5 g/L	0.825	18.9576	Pseudomonas aeruginosa UFPEDA 616	4.06*	7.0*	30	200	96	Rha-C18 4.4% ; Rha-C20 21.8% ; Rha-C22:1 2.1% ; Rha-C22 2.3% ; Rha-Rha-C18 8.3% ; Rha-Rha-C20 52.9% ; Rha-Rha−C22:1 3.4% ; Rha-Rha-C22 4.9%	597.406	580.603	4.62802
glycerol, 40 g/L	40	15.64	87.12	-1.6	NaNO3, 5 g/L	0.825	18.9576	Pseudomonas aeruginosa UFPEDA 617	15.9	7.0*	30	200	168	Rha-C18 4.1% ; Rha-C20 13.9% ; Rha-C22:1 1.6% ; Rha-C22 1.8% ; Rha-Rha-C18 9.9% ; Rha-Rha-C20 59.6% ; Rha-Rha−C22:1 3.8% ; Rha-Rha-C22 5.4%	611.914	592.58	4.55282
glycerol, 40 g/L	40	15.6502	87.12	-1.6	NaNO3, 5 g/L	0.825	18.9699	Pseudomonas aeruginosa UFPEDA 618	13.15*	7.1*	30	200	216	Rha-C18 4.2% ; Rha-C20 17.2% ; Rha-C22:1 1.5% ; Rha-C22 1.7% ; Rha-Rha-C18 9.5% ; Rha-Rha-C20 57.7% ; Rha-Rha−C22:1 3.3% ; Rha-Rha-C22 4.8%	606.287	587.821	4.56857
glycerol 2% (w/v)	20	7.82	87.12	-1.6	urea, 0.1 mol/L	2.7988	2.79406	Burkholderia glumae AU6208	6.37*	6.85	34	240	24	Rha-C12-C12 ND ; Rha-C12-C14 ND ; Rha-C14-C14 0.91% ; Rha-Rha-C10-C12 0.69% ; Rha-Rha-C12-C12 9.91% ; Rha-Rha-C12-C14 19.0% ; Rha-Rha-C14-C14 61.5% ; Rha-Rha-C14-C16 8.01% ; Rha-Rha-C16-C16 ND	751.533	746.445	8.0385	[74]
glycerol, 2% (w/v)	20	7.82	87.12	-1.6	urea, 0.1 mol/L	2.7988	2.79406	Burkholderia glumae AU6209	5.38*	6.85	34	240	48	Rha-C12-C12 0.12% ; Rha-C12-C14 ND ; Rha-C14-C14 0.95% ; Rha-Rha-C10-C12 0.95% ; Rha-Rha-C12-C12 10.63% ; Rha-Rha-C12-C14 26.0% ; Rha-Rha-C14-C14 52.73% ; Rha-Rha-C14-C16 8.61% ; Rha-Rha-C16-C16 ND	748.668	743.11	7.95086
glycerol, 2% (w/v)	20	7.82	87.12	-1.6	urea, 0.1 mol/L	2.7988	2.79406	Burkholderia glumae AU6210	6.74*	6.85	34	240	72	Rha-C12-C12 0.13% ; Rha-C12-C14 0.19% ; Rha-C14-C14 1.35% ; Rha-Rha-C10-C12 0.64% ; Rha-Rha-C12-C12 11.66% ; Rha-Rha-C12-C14 16.8% ; Rha-Rha-C14-C14 59.05% ; Rha-Rha-C14-C16 9.83% ; Rha-Rha-C16-C16 ND	750.071	745.204	8.02718
glycerol, 2% (w/v)	20	7.82	87.12	-1.6	urea, 0.1 mol/L	2.7988	2.79406	Burkholderia glumae AU6211	10.94*	6.85	34	240	96	Rha-C12-C12 0.1% ; Rha-C12-C14 0.23% ; Rha-C14-C14 1.55% ; Rha-Rha-C10-C12 0.65% ; Rha-Rha-C12-C12 12.02% ; Rha-Rha-C12-C14 17.68% ; Rha-Rha-C14-C14 55.79% ; Rha-Rha-C14-C16 10.21% ; Rha-Rha-C16-C16 0.15%	749.247	744.365	8.00923
glycerol, 2% (w/v)	20	7.82	87.12	-1.6	urea, 0.1 mol/L	2.7988	2.79406	Burkholderia glumae AU6212	4.54*	6.85	34	240	120	Rha-C12-C12 0.13% ; Rha-C12-C14 0.25% ; Rha-C14-C14 1.93% ; Rha-Rha-C10-C12 0.75% ; Rha-Rha-C12-C12 14.04% ; Rha-Rha-C12-C14 18.66% ; Rha-Rha-C14-C14 53.8% ; Rha-Rha-C14-C16 10.25% ; Rha-Rha-C16-C16 0.12%	747.125	742.075	7.95922
glycerol, 2% (w/v)	20	7.82	87.12	-1.6	urea, 0.1 mol/L	2.7988	2.79406	Burkholderia glumae AU6213	14.67*	6.85	34	240	144	Rha-C12-C12 0.13% ; Rha-C12-C14 0.23% ; Rha-C14-C14 1.9% ; Rha-Rha-C10-C12 0.75% ; Rha-Rha-C12-C12 13.74% ; Rha-Rha-C12-C14 18.72% ; Rha-Rha-C14-C14 53.7% ; Rha-Rha-C14-C16 10.31% ; Rha-Rha-C16-C16 0.11%	747.337	742.301	7.96384
rapeseed oil, 2% (w/v)	20	15.5	976.46	10.72	urea, 0.1 mol/L	2.7988	5.5381	Burkholderia glumae AU6214	0.96*	6.85	34	240	24	Rha-C10-C12 ND ; Rha-C12-C12 1.07% ; Rha-C12-C14 3.07% ; Rha-C14-C14 ND ; Rha-Rha-C10-C12 27.64% ; Rha-Rha-C12-C12 4.61% ; Rha-Rha-C12-C14 10.7% ; Rha-Rha-C14-C14 48.3% ; Rha-Rha-C14-C16 4.61% ; Rha-Rha-C16-C16 ND ; Rha-C12-C14:1 ND ; Rha-Rha-C14-C14:1 ND	724.398	715.825	7.20462
rapeseed oil, 2% (w/v)	20	15.5	976.46	10.72	urea, 0.1 mol/L	2.7988	5.5381	Burkholderia glumae AU6215	4.76*	6.85	34	240	48	Rha-C10-C12 0.98% ; Rha-C12-C12 38.84% ; Rha-C12-C14 1.06% ; Rha-C14-C14 ND ; Rha-Rha-C10-C12 4.59% ; Rha-Rha-C12-C12 8.87% ; Rha-Rha-C12-C14 11.07% ; Rha-Rha-C14-C14 31.03% ; Rha-Rha-C14-C16 3.56% ; Rha-Rha-C16-C16 ND ; Rha-C12-C14:1 ND ; Rha-Rha-C14-C14:1 ND	655.996	656.882	7.47473
rapeseed oil, 2% (w/v)	20	15.5	976.46	10.72	urea, 0.1 mol/L	2.7988	5.5381	Burkholderia glumae AU6216	10.62*	6.85	34	240	72	Rha-C10-C12 1.7% ; Rha-C12-C12 32.07% ; Rha-C12-C14 0.6% ; Rha-C14-C14 0.13% ; Rha-Rha-C10-C12 1.1% ; Rha-Rha-C12-C12 17.02% ; Rha-Rha-C12-C14 16.38% ; Rha-Rha-C14-C14 24.66% ; Rha-Rha-C14-C16 6.3% ; Rha-Rha-C16-C16 ND ; Rha-C12-C14:1 ND ; Rha-Rha-C14-C14:1 ND	666.949	666.535	7.46638
rapeseed oil, 2% (w/v)	20	15.5	976.46	10.72	urea, 0.1 mol/L	2.7988	5.5381	Burkholderia glumae AU6217	5.71*	6.85	34	240	96	Rha-C10-C12 0.95% ; Rha-C12-C12 23.89% ; Rha-C12-C14 0.28% ; Rha-C14-C14 1.21% ; Rha-Rha-C10-C12 1.01% ; Rha-Rha-C12-C12 22.51% ; Rha-Rha-C12-C14 18.61% ; Rha-Rha-C14-C14 24.15% ; Rha-Rha-C14-C16 3.1% ; Rha-Rha-C16-C16 0.04% ; Rha-C12-C14:1 4.02% ; Rha-Rha-C14-C14:1 0.18%	674.522	672.886	7.42235
rapeseed oil, 2% (w/v)	20	15.5	976.46	10.72	urea, 0.1 mol/L	2.7988	5.5381	Burkholderia glumae AU6218	8.55*	6.85	34	240	120	Rha-C10-C12 0.33% ; Rha-C12-C12 17.67% ; Rha-C12-C14 0.85% ; Rha-C14-C14 0.9% ; Rha-Rha-C10-C12 3.71% ; Rha-Rha-C12-C12 19.73% ; Rha-Rha-C12-C14 21.81% ; Rha-Rha-C14-C14 28.28% ; Rha-Rha-C14-C16 3.21% ; Rha-Rha-C16-C16 0.03% ; Rha-C12-C14:1 3.12% ; Rha-Rha-C14-C14:1 0.3%	689.475	686.382	7.44271
rapeseed oil, 2% (w/v)	20	15.5	976.46	10.72	urea, 0.1 mol/L	2.7988	5.5381	Burkholderia glumae AU6219	6.94*	6.85	34	240	144	Rha-C10-C12 0.28% ; Rha-C12-C12 10.36% ; Rha-C12-C14 1.07% ; Rha-C14-C14 1.32% ; Rha-Rha-C10-C12 2.06% ; Rha-Rha-C12-C12 22.3% ; Rha-Rha-C12-C14 24.31% ; Rha-Rha-C14-C14 32.68% ; Rha-Rha-C14-C16 3.63% ; Rha-Rha-C16-C16 0.03% ; Rha-C12-C14:1 1.6% ; Rha-Rha-C14-C14:1 0.33%	707.857	703.306	7.52417
glucose, 10 mM	1.80172	0.70495	151.81	-2.64	2 g/L NH4Cl + 0.1 g/L nitrilotriacetic acid + 0.09 g/L (NH4)6Mo7O24∙4H2O	0.53742	1.31173	Pseudomonas aeruginosa AK6U	7.92*	7.2	37	200	12*	Rha–Rha–C8–C10 2.19% ; Rha–C8–C10 5.16% ; Rha–Rha–C10–C10 41.48% ; Rha–C10–C10 32.17% ; Rha–Rha–C10–C12:1 5.25% ; Rha–C10–C12:1 2.28% ; Rha–Rha–C12–C10 5.11% ; Rha–C12–C10 1.13% ; Rha–Rha–C10 3.18% ; Rha–Rha–C12:1 2.1%	574.043	558.984	4.25721	[75]
glucose, 10 mM	1.80172	0.70495	151.81	-2.64	2 g/L NH4Cl + 0.1 g/L nitrilotriacetic acid + 0.09 g/L (NH4)6Mo7O24∙4H2O	0.53742	1.31173	Pseudomonas aeruginosa AK6U	2.63*	7.2	37	200	113*	Rha–Rha–C10–C10 64.95% ; Rha–C10–C10 9.43% ; Rha–Rha–C10–C12:1 7.32% ; Rha–Rha–C12–C10 10.39% ; Rha–Rha–C10 7.92%	620.844	597.468	3.86459
glucose, 10 mM	1.80172	0.70495	151.81	-2.64	2 g/L NH4Cl + 0.1 g/L nitrilotriacetic acid + 0.09 g/L (NH4)6Mo7O24∙4H2O	0.53742	1.31173	Pseudomonas aeruginosa AK6U	0.66*	7.2	37	200	138*	Rha–Rha–C8–C10 3.5% ; Rha–Rha–C10–C10 65.27% ; Rha–C10–C10 10.46% ; Rha–Rha–C10–C12:1 5.63% ; Rha–Rha–C12–C10 5.74% ; Rha–Rha–C10 3.81%	623.824	601.272	4.16215
palm oil, 75 g/L	75	57.45	946.4	10.73	NaNO3, 7.5 g/l	1.2375	46.4242	Pseudomonas aeruginosa TIB-R02	57.7	7	30	250	144	Rha-Rha-C10-C10 44,9% ; Rha-C10-C10 31,3% ; Rha-Rha-C12-C10 17,4%	571.86	561.381	4.98914	[42]
* values implemented with MICE
LITERATURE
[1] P. Zhu, S. Zhang, R. Kumar, Z. Zhang, Z. Zhang, Y. Wang, X. Jiang, K. Lin, G. Kaur, K.K.L. Yung, Rhamnolipids from non-pathogenic Acinetobacter calcoaceticus: Bioreactor-scale production, characterization and wound healing potency, New Biotechnology 67 (2022) 23-31.
[2] C.W. Thio, W.H. Lim, U.K. Md. Shah, L.-Y. Phang, Palm kernel fatty acid distillate as substrate for rhamnolipids production using Pseudomonas sp. LM19, Green Chemistry Letters and Reviews 15(1) (2022) 81-90.
[3] P.R.M. Lopes, R.N. Montagnolli, J.M. Cruz, R.B. Lovaglio, C.R. Mendes, G. Dilarri, J. Contiero, E.D. Bidoia, Production of Rhamnolipids from Soybean Soapstock: Characterization and Comparation with Synthetics Surfactants, Waste and Biomass Valorization 12(4) (2021) 2013-2023.
[4] Z. Ahmad, X. Zhang, M. Imran, H. Zhong, S. Andleeb, R. Zulekha, G. Liu, I. Ahmad, F. Coulon, Production, functional stability, and effect of rhamnolipid biosurfactant from Klebsiella sp. on phenanthrene degradation in various medium systems, Ecotoxicology and Environmental Safety 207 (2021) 111514.
[5] F. Zhao, M. Yuan, L. Lei, C. Li, X. Xu, Enhanced production of mono-rhamnolipid in Pseudomonas aeruginosa and application potential in agriculture and petroleum industry, Bioresource Technology 323 (2021) 124605.
[6] N.F.M. Rashid, T.S.M. Amelia, A.-A.A. Amirul, K. Bhubalan, Dual-production of polyhydroxyalkanoate and rhamnolipid by Pseudomonas aeruginosa UMTKB-5 using industrial by-products, Malaysian J Anal Sci 25 (2021) 24-39.
[7] A. Chebbi, M. Tazzari, C. Rizzi, F.H. Gomez Tovar, S. Villa, S. Sbaffoni, M. Vaccari, A. Franzetti, Burkholderia thailandensis E264 as a promising safe rhamnolipids’ producer towards a sustainable valorization of grape marcs and olive mill pomace, Applied microbiology and biotechnology 105(9) (2021) 3825-3842.
[8] M.N. Radzuan, J. Winterburn, I. Banat, Bioreactor Rhamnolipid Production Using Palm Oil Agricultural Refinery By-Products, Processes 9(11) (2021) 2037.
[9] H. Sun, L. Wang, H. Nie, Z. Diwu, M. Nie, B. Zhang, Optimization and characterization of rhamnolipid production by Pseudomonas aeruginosa NY3 using waste frying oil as the sole carbon, Biotechnology Progress 37(4) (2021) e3155.
[10] V.A.L. Rocha, L.V.A. de Castilho, R.d.P.V.d. Castro, D.B. Teixeira, A.V. Magalhães, F.d.A. Abreu, J.B.S. Cypriano, J.G.C. Gomez, D.M.G. Freire, Antibiofilm effect of mono‐rhamnolipids and di‐rhamnolipids on carbon steel submitted to oil produced water, Biotechnology progress 37(3) (2021) e3131.
[11] S. Sen, S.N. Borah, A. Bora, S. Deka, Rhamnolipid exhibits anti-biofilm activity against the dermatophytic fungi Trichophyton rubrum and Trichophyton mentagrophytes, Biotechnology Reports 27 (2020) e00516.
[12] A.M. Diab, S. Ibrahim, H.M. Abdulla, Safe Application and Preservation Efficacy of Low-toxic Rhamnolipids Produced from Ps. aeruginosa for Cosmetics and Personal Care Formulation, Egyptian Journal of Microbiology 55(The 14th Conference of Applied Microbiology) (2020) 57-70.
[13] C. Buonocore, P. Tedesco, G.A. Vitale, F. Palma Esposito, R. Giugliano, M.C. Monti, M.V. D’Auria, D. de Pascale, Characterization of a new mixture of mono-rhamnolipids produced by Pseudomonas gessardii isolated from Edmonson Point (Antarctica), Marine drugs 18(5) (2020) 269.
[14] F. Zhao, S. Han, Y. Zhang, Comparative studies on the structural composition, surface/interface activity and application potential of rhamnolipids produced by Pseudomonas aeruginosa using hydrophobic or hydrophilic substrates, Bioresource Technology 295 (2020) 122269.
[15] I.U. Victor, M. Kwiencien, L. Tripathi, D. Cobice, S. McClean, R. Marchant, I.M. Banat, Quorum sensing as a potential target for increased production of rhamnolipid biosurfactant in Burkholderia thailandensis E264, Applied microbiology and biotechnology 103(16) (2019) 6505-6517.
[16] F. Zhao, H. Jiang, H. Sun, C. Liu, S. Han, Y. Zhang, Production of rhamnolipids with different proportions of mono-rhamnolipids using crude glycerol and a comparison of their application potential for oil recovery from oily sludge, RSC advances 9(6) (2019) 2885-2891.
[17] S. Sharma, P. Datta, B. Kumar, P. Tiwari, L.M. Pandey, Production of novel rhamnolipids via biodegradation of waste cooking oil using Pseudomonas aeruginosa MTCC7815, Biodegradation 30(4) (2019) 301-312.
[18] J. Zhou, R. Xue, S. Liu, N. Xu, F. Xin, W. Zhang, M. Jiang, W. Dong, High di-rhamnolipid production using Pseudomonas aeruginosa KT1115, separation of mono/di-rhamnolipids, and evaluation of their properties, Frontiers in bioengineering and biotechnology (2019) 245.
[19] A.H. Nurfarahin, M.S. Mohamed, L.Y. Phang, Development of palm fatty acid distillate-containing medium for biosurfactant production by Pseudomonas sp. LM19, Molecules 24(14) (2019) 2613.
[20] J. Du, A. Zhang, X. Zhang, X. Si, J. Cao, Comparative analysis of rhamnolipid congener synthesis in neotype Pseudomonas aeruginosa ATCC 10145 and two marine isolates, Bioresource technology 286 (2019) 121380.
[21] L. Tripathi, M.S. Twigg, A. Zompra, K. Salek, V.U. Irorere, T. Gutierrez, G.A. Spyroulias, R. Marchant, I.M. Banat, Biosynthesis of rhamnolipid by a Marinobacter species expands the paradigm of biosurfactant synthesis to a new genus of the marine microflora, Microbial cell factories 18(1) (2019) 1-12.
[22] S. Bazsefidpar, B. Mokhtarani, R. Panahi, H. Hajfarajollah, Overproduction of rhamnolipid by fed-batch cultivation of Pseudomonas aeruginosa in a lab-scale fermenter under tight DO control, Biodegradation 30(1) (2019) 59-69.
[23] M.S. Twigg, L. Tripathi, A. Zompra, K. Salek, V. Irorere, T. Gutierrez, G. Spyroulias, R. Marchant, I.M. Banat, Identification and characterisation of short chain rhamnolipid production in a previously uninvestigated, non-pathogenic marine pseudomonad, Applied microbiology and biotechnology 102(19) (2018) 8537-8549.
[24] M. Sodagari, K. Invally, L.-K. Ju, Maximize rhamnolipid production with low foaming and high yield, Enzyme and Microbial Technology 110 (2018) 79-86.
[25] M.N. Radzuan, I.M. Banat, J. Winterburn, Biorefining palm oil agricultural refinery waste for added value rhamnolipid production via fermentation, Industrial Crops and Products 116 (2018) 64-72.
[26] V.U. Irorere, T.J. Smyth, D. Cobice, S. McClean, R. Marchant, I.M. Banat, Fatty acid synthesis pathway provides lipid precursors for rhamnolipid biosynthesis in Burkholderia thailandensis E264, Applied microbiology and biotechnology 102(14) (2018) 6163-6174.
[27] F. Zhao, R. Shi, F. Ma, S. Han, Y. Zhang, Oxygen effects on rhamnolipids production by Pseudomonas aeruginosa, Microbial Cell Factories 17 (2018) 3483.
[28] C. Kourmentza, J. Costa, Z. Azevedo, C. Servin, C. Grandfils, V. De Freitas, M. Reis, Burkholderia thailandensis as a microbial cell factory for the bioconversion of used cooking oil to polyhydroxyalkanoates and rhamnolipids, Bioresource technology 247 (2018) 829-837.
[29] T.B. Lotfabad, N. Ebadipour, R. Roostaazad, M. Partovi, M. Bahmaei, Two schemes for production of biosurfactant from Pseudomonas aeruginosa MR01: Applying residues from soybean oil industry and silica sol–gel immobilized cells, Colloids and Surfaces B: Biointerfaces 152 (2017) 159-168.
[30] M. Partovi, T.B. Lotfabad, R. Roostaazad, M. Bahmaei, S. Tayyebi, Management of soybean oil refinery wastes through recycling them for producing biosurfactant using Pseudomonas aeruginosa MR01, World Journal of Microbiology and Biotechnology 29(6) (2013) 1039-1047.
[31] M.S. Nicolò, M.G. Cambria, G. Impallomeni, M.G. Rizzo, C. Pellicorio, A. Ballistreri, S.P. Guglielmino, Carbon source effects on the mono/dirhamnolipid ratio produced by Pseudomonas aeruginosa L05, a new human respiratory isolate, New biotechnology 39 (2017) 36-41.
[32] T. Cheng, J. Liang, J. He, X. Hu, Z. Ge, J. Liu, A novel rhamnolipid-producing Pseudomonas aeruginosa ZS1 isolate derived from petroleum sludge suitable for bioremediation, AMB Express 7(1) (2017) 1-14.
[33] S.J. Funston, K. Tsaousi, T.J. Smyth, M.S. Twigg, R. Marchant, I.M. Banat, Enhanced rhamnolipid production in Burkholderia thailandensis transposon knockout strains deficient in polyhydroxyalkanoate (PHA) synthesis, Applied microbiology and biotechnology 101(23) (2017) 8443-8454.
[34] M. Elshikh, S. Funston, A. Chebbi, S. Ahmed, R. Marchant, I.M. Banat, Rhamnolipids from non-pathogenic Burkholderia thailandensis E264: Physicochemical characterization, antimicrobial and antibiofilm efficacy against oral hygiene related pathogens, New biotechnology 36 (2017) 26-36.
[35] I. Anic, A. Nath, P. Franco, R. Wichmann, Foam adsorption as an ex situ capture step for surfactants produced by fermentation, Journal of Biotechnology 258 (2017) 181-189.
[36] K.S. Reddy, M.Y. Khan, K. Archana, M.G. Reddy, B. Hameeda, Utilization of mango kernel oil for the rhamnolipid production by Pseudomonas aeruginosa DR1 towards its application as biocontrol agent, Bioresource Technology 221 (2016) 291-299.
[37] S.J. Funston, K. Tsaousi, M. Rudden, T.J. Smyth, P.S. Stevenson, R. Marchant, I.M. Banat, Characterising rhamnolipid production in Burkholderia thailandensis E264, a non-pathogenic producer, Applied Microbiology and Biotechnology 100(18) (2016) 7945-7956.
[38] A.C.A. Yela, M.A.T. Martínez, G.A.R. Piñeros, V.C. López, S.H. Villamizar, V.L.N. Vélez, W.-R. Abraham, M.J.V. Flórez, A.F.G. Barrios, A comparison between conventional Pseudomonas aeruginosa rhamnolipids and Escherichia coli transmembrane proteins for oil recovery enhancing, International Biodeterioration & Biodegradation 112 (2016) 59-65.
[39] A.S. dos Santos, N. Pereira Jr, D.M. Freire, Strategies for improved rhamnolipid production by Pseudomonas aeruginosa PA1, PeerJ 4 (2016) e2078.
[40] B. Behrens, J. Engelen, T. Tiso, L.M. Blank, H. Hayen, Characterization of rhamnolipids by liquid chromatography/mass spectrometry after solid-phase extraction, Analytical and Bioanalytical Chemistry 408(10) (2016) 2505-2514.
[41] M. Hošková, R. Ježdík, O. Schreiberová, J. Chudoba, M. Šír, A. Čejková, J. Masák, V. Jirků, T. Řezanka, Structural and physiochemical characterization of rhamnolipids produced by Acinetobacter calcoaceticus, Enterobacter asburiae and Pseudomonas aeruginosa in single strain and mixed cultures, Journal of biotechnology 193 (2015) 45-51.
[42] Z. Gong, Y. Peng, Q. Wang, Rhamnolipid production, characterization and fermentation scale-up by Pseudomonas aeruginosa with plant oils, Biotechnology letters 37(10) (2015) 2033-2038.
[43] L. Zhang, J.E. Pemberton, R.M. Maier, Effect of fatty acid substrate chain length on Pseudomonas aeruginosa ATCC 9027 monorhamnolipid yield and congener distribution, Process Biochemistry 49(6) (2014) 989-995.
[44] L. Han, P. Liu, Y. Peng, J. Lin, Q. Wang, Y. Ma, Engineering the biosynthesis of novel rhamnolipids in E scherichia coli for enhanced oil recovery, Journal of applied microbiology 117(1) (2014) 139-150.
[45] E. Haba, A. Pinazo, R. Pons, L. Pérez, A. Manresa, Complex rhamnolipid mixture characterization and its influence on DPPC bilayer organization, Biochimica et Biophysica Acta (BBA)-Biomembranes 1838(3) (2014) 776-783.
[46] J.-F. Liu, G. Wu, S.-Z. Yang, B.-Z. Mu, Structural characterization of rhamnolipid produced by Pseudonomas aeruginosa strain FIN2 isolated from oil reservoir water, World Journal of Microbiology and Biotechnology 30(5) (2014) 1473-1484.
[47] L.F. Tavares, P.M. Silva, M. Junqueira, D.C. Mariano, F.C. Nogueira, G.B. Domont, D.M. Freire, B.C. Neves, Characterization of rhamnolipids produced by wild-type and engineered Burkholderia kururiensis, Applied microbiology and biotechnology 97 (2013) 1909-1921.
[48] A.K. Singh, S.S. Cameotra, Rhamnolipids production by multi-metal-resistant and plant-growth-promoting rhizobacteria, Applied biochemistry and biotechnology 170(5) (2013) 1038-1056.
[49] M.G. Rikalovic, A.M. Abdel‐Mawgoud, E. Déziel, G.D. Gojgic‐Cvijovic, Z. Nestorovic, M.M. Vrvic, I.M. Karadzic, Comparative analysis of rhamnolipids from novel environmental isolates of Pseudomonas aeruginosa, Journal of Surfactants and Detergents 16(5) (2013) 673-682.
[50] A.G. Pereira, G.J. Pacheco, L.F. Tavares, B.C. Neves, F.d.A. Kronemberger, R.S. Reis, D.M. Freire, Optimization of biosurfactant production using waste from biodiesel industry in a new membrane assisted bioreactor, Process Biochemistry 48(9) (2013) 1271-1278.
[51] S. Nalini, R. Parthasarathi, Biosurfactant production by Serratia rubidaea SNAU02 isolated from hydrocarbon contaminated soil and its physico-chemical characterization, Bioresource technology 147 (2013) 619-622.
[52] L. Zhang, T.A. Veres-Schalnat, A. Somogyi, J.E. Pemberton, R.M. Maier, Fatty acid cosubstrates provide β-oxidation precursors for rhamnolipid biosynthesis in Pseudomonas aeruginosa, as evidenced by isotope tracing and gene expression assays, Applied and environmental microbiology 78(24) (2012) 8611-8622.
[53] N. Samadi, N. Abadian, R. Ahmadkhaniha, F. Amini, D. Dalili, N. Rastkari, E. Safaripour, F.A. Mohseni, Structural characterization and surface activities of biogenic rhamnolipid surfactants from Pseudomonas aeruginosa isolate MN1 and synergistic effects against methicillin-resistant Staphylococcus aureus, Folia microbiologica 57(6) (2012) 501-508.
[54] M. Rikalović, G. Gojgić-Cvijović, M. Vrvić, I. Karadžić, Production and characterization of rhamnolipids from Pseudomonas aeruginosa san-ai, Journal of the Serbian Chemical Society 77(1) (2012) 27-42.
[55] P. Worakitsiri, O. Pornsunthorntawee, T. Thanpitcha, S. Chavadej, C. Weder, R. Rujiravanit, Synthesis of polyaniline nanofibers and nanotubes via rhamnolipid biosurfactant templating, Synthetic Metals 161(3-4) (2011) 298-306.
[56] S. Wadekar, S. Patil, S. Kale, A. Lali, D. Bhowmick, A. Pratap, Study of glycerol residue as a carbon source for production of rhamnolipids by Pseudomonas aeruginosa (ATCC 10145), Tenside Surfactants Detergents 48(1) (2011) 16-22.
[57] S. Wadekar, S. Patil, S. Kale, A. Lali, D. Bhowmick, A. Pratap, Structural elucidation and surfactant properties of rhamnolipids synthesized by Pseudomonas aeruginosa (ATCC 10145) on sweet water as carbon source and stabilization effect on foam produced by sodium lauryl sulfate, Tenside Surfactants Detergents 48(4) (2011) 286-292.
[58] A. Pratap, S. Wadekar, S. Kale, A. Lali, D.N. Bhowmick, Non-traditional oils as newer feedstock for rhamnolipids production by Pseudomonas aeruginosa (ATCC 10145), Journal of the American Oil Chemists' Society 88(12) (2011) 1935-1943.
[59] M.M. Müller, B. Hörmann, M. Kugel, C. Syldatk, R. Hausmann, Evaluation of rhamnolipid production capacity of Pseudomonas aeruginosa PAO1 in comparison to the rhamnolipid over-producer strains DSM 7108 and DSM 2874, Applied microbiology and biotechnology 89(3) (2011) 585-592.
[60] J.D. Morris, J.L. Hewitt, L.G. Wolfe, N.G. Kamatkar, S.M. Chapman, J.M. Diener, A.J. Courtney, W.M. Leevy, J.D. Shrout, Imaging and analysis of Pseudomonas aeruginosa swarming and rhamnolipid production, Applied and environmental microbiology 77(23) (2011) 8310-8317.
[61] H. Górna, Ł. Ławniczak, A. Zgoła-Grześkowiak, E. Kaczorek, Differences and dynamic changes in the cell surface properties of three Pseudomonas aeruginosa strains isolated from petroleum-polluted soil as a response to various carbon sources and the external addition of rhamnolipids, Bioresource technology 102(3) (2011) 3028-3033.
[62] N. Christova, B. Tuleva, R. Cohen, G. Ivanova, G. Stoev, M. Stoilova-Disheva, I. Stoineva, Chemical characterization and physical and biological activities of rhamnolipids produced by Pseudomonas aeruginosa BN10, Zeitschrift für Naturforschung C 66(7-8) (2011) 394-402.
[63] H. Yin, J. Qiang, Y. Jia, J. Ye, H. Peng, H. Qin, N. Zhang, B. He, Characteristics of biosurfactant produced by Pseudomonas aeruginosa S6 isolated from oil-containing wastewater, Process Biochemistry 44(3) (2009) 302-308.
[64] A.P. Rooney, N.P. Price, K.J. Ray, T.-M. Kuo, Isolation and characterization of rhamnolipid-producing bacterial strains from a biodiesel facility, FEMS microbiology letters 295(1) (2009) 82-87.
[65] Y.-P. Guo, Y.-Y. Hu, R.R. Gu, H. Lin, Characterization and micellization of rhamnolipidic fractions and crude extracts produced by Pseudomonas aeruginosa mutant MIG-N146, Journal of Colloid and Interface Science 331(2) (2009) 356-363.
[66] D. Dubeau, E. Déziel, D.E. Woods, F. Lépine, Burkholderia thailandensis harbors two identical rhl gene clusters responsible for the biosynthesis of rhamnolipids, BMC microbiology 9(1) (2009) 1-12.
[67] S.G. Costa, F. Lépine, S. Milot, E. Déziel, M. Nitschke, J. Contiero, Cassava wastewater as a substrate for the simultaneous production of rhamnolipids and polyhydroxyalkanoates by Pseudomonas aeruginosa, Journal of Industrial Microbiology and Biotechnology 36(8) (2009) 1063-1072.
[68] A.M. Abdel-Mawgoud, M.M. Aboulwafa, N.A.-H. Hassouna, Characterization of rhamnolipid produced by Pseudomonas aeruginosa isolate Bs20, Applied biochemistry and biotechnology 157(2) (2009) 329-345.
[69] S.A. Monteiro, G.L. Sassaki, L.M. de Souza, J.A. Meira, J.M. de Araújo, D.A. Mitchell, L.P. Ramos, N. Krieger, Molecular and structural characterization of the biosurfactant produced by Pseudomonas aeruginosa DAUPE 614, Chemistry and physics of lipids 147(1) (2007) 1-13.
[70] M. Nitschke, S.G. Costa, J. Contiero, Structure and applications of a rhamnolipid surfactant produced in soybean oil waste, Applied biochemistry and biotechnology 160(7) (2010) 2066-2074.
[71] J. Arutchelvi, M. Doble, Characterization of glycolipid biosurfactant from Pseudomonas aeruginosa CPCL isolated from petroleum‐contaminated soil, Letters in applied microbiology 51(1) (2010) 75-82.
[72] Q. Wang, X. Fang, B. Bai, X. Liang, P.J. Shuler, W.A. Goddard III, Y. Tang, Engineering bacteria for production of rhamnolipid as an agent for enhanced oil recovery, Biotechnology and bioengineering 98(4) (2007) 842-853.
[73] A.P. de Santana-Filho, D. Camilios-Neto, L.M. de Souza, G.L. Sassaki, D.A. Mitchell, N. Krieger, Evaluation of the structural composition and surface properties of rhamnolipid mixtures produced by Pseudomonas aeruginosa UFPEDA 614 in different cultivation periods, Applied biochemistry and biotechnology 175(2) (2015) 988-995.
[74] S. Costa, E. Déziel, F. Lépine, Characterization of rhamnolipid production by Burkholderia glumae, Letters in applied microbiology 53(6) (2011) 620-627.
[75] W. Ismail, S.A. Shammary, W.S. El-Sayed, C. Obuekwe, A.M. El Nayal, A.S.A. Raheem, A. Al-Humam, Stimulation of rhamnolipid biosurfactants production in Pseudomonas aeruginosa AK6U by organosulfur compounds provided as sulfur sources, Biotechnology Reports 7 (2015) 55-63.

## Sheet: RL congeners
RL congener	C-smiles	MW, g/mol	MV, Å3	logKOW	TPSA	Double bond location	Ref.
							https://www.molinspiration.com/
monoRL
Rha-C6	CCCC(CC(=O)O)OC1OC(C)C(O)C(O)C1O	278.3	255.31	-0.08	116.45
Rha-C8	CCCCCC(CC(=O)O)OC1OC(C)C(O)C(O)C1O	306.36	288.91	0.93	116.45
Rha-C10	CCCCCCCC(CC(=O)O)OC1OC(C)C(O)C(O)C1O	334.41	322.52	1.94	116.45
Rha-C12	CCCCCCCCCC(CC(=O)O)OC1OC(C)C(O)C(O)C1O	362.46	356.12	2.95	116.45
Rha-C8:2	CC=CC=CC(CC(=O)O)OC1OC(C)C(O)C(O)C1O	302.32	276.54	-0.1	116.45	n=4:1, 6:1
Rha-C9:1	CC=CCCCC(CC(=O)O)OC1OC(C)C(O)C(O)C1O	318.37	299.53	0.66	116.45	n=7:1
Rha-C9:2	CC=CC=CCC(CC(=O)O)OC1OC(C)C(O)C(O)C1O	316.35	293.34	0.17	116.45	n=5:1, 7:1
Rha-C10:1	CC=CCCCCC(CC(=O)O)OC1OC(C)C(O)C(O)C1O	332.39	316.33	1.17	116.45	n=8:1
Rha-C10:2	CC=CC=CCCC(CC(=O)O)OC1OC(C)C(O)C(O)C1O	330.38	310.14	0.68	116.45	n=8:1, 6:1
Rha-C12:1	CCCC=CCCCCC(CC(=O)O)OC1OC(C)C(O)C(O)C1O	360.45	349.94	2.47	116.45	n=8:1
Rha-C12:2	CCCC=CC=CCCC(CC(=O)O)OC1OC(C)C(O)C(O)C1O	358.43	343.75	1.98	116.45	n=8:1, 6:1
Rha-C14:1	CCCCCC=CCCCCC(CC(=O)O)OC1OC(C)C(O)C(O)C1O	388.5	383.54	3.48	116.45	n=8:1
Rha-C14:2	CCCCCC=CC=CCCC(CC(=O)O)OC1OC(C)C(O)C(O)C1O	386.49	377.35	2.99	116.45	n=8:1, 6:1
Rha-C16:1	CCCCCCCC=CCCCCC(CC(=O)O)OC1OC(C)C(O)C(O)C1O	416.56	417.14	4.49	116.45	n=8:1
Rha-C6-C6	CCCC(CC(=O)O)OC(=O)CC(CCC)OC1OC(C)C(O)C(O)C1O	392.44	367.07	1.17	142.76
Rha-C6-C8	CCCCCC(CC(=O)O)OC(=O)CC(CCC)OC1OC(C)C(O)C(O)C1O	420.5	400.68	2.18	142.76
Rha-C8-C8	CCCCCC(CC(=O)O)OC(=O)CC(CCCCC)OC1OC(C)C(O)C(O)C1O	448.55	434.28	3.19	142.76
Rha-C8-C12	CCCCCCCCCC(CC(=O)O)OC(=O)CC(CCCCC)OC1OC(C)C(O)C(O)C1O	504.66	501.49	5.21	142.76
Rha-C10-C6	CCCCCCCC(CC(=O)OC(CCC)CC(=O)O)OC1OC(C)C(O)C(O)C1O	448.55	434.28	3.19	142.76
Rha-C10-C8	CCCCCCCC(CC(=O)OC(CCCCC)CC(=O)O)OC1OC(C)C(O)C(O)C1O	476.61	467.88	4.2	142.76
Rha-C10-C9	CCCCCCCC(CC(=O)OC(CCCCCC)CC(=O)O)OC1OC(C)C(O)C(O)C1O	490.63	484.69	4.71	142.76
Rha-C10-C10	CCCCCCCC(CC(=O)O)OC(=O)CC(CCCCCCC)OC1OC(C)C(O)C(O)C1O	504.66	501.49	5.21	142.76
Rha-C10-C11	CCCCCCCCC(CC(=O)O)OC(=O)CC(CCCCCCC)OC1OC(C)C(O)C(O)C1O	518.69	518.29	5.72	142.76
Rha-C10-C12	CCCCCCCCCC(CC(=O)O)OC(=O)CC(CCCCCCC)OC1OC(C)C(O)C(O)C1O	532.72	535.09	6.22	142.76
Rha-C10-C14	CCCCCCCCCCCC(CC(=O)O)OC(=O)CC(CCCCCCC)OC1OC(C)C(O)C(O)C1O	560.77	568.7	7.24	142.76
Rha-C10-C16	CCCCCCCCCCCCCC(CC(=O)O)OC(=O)CC(CCCCCCC)OC1OC(C)C(O)C(O)C1O	588.82	602.3	8.22	142.76
Rha-C12-C12	CCCCCCCCCC(CC(=O)O)OC(=O)CC(CCCCCCCCC)OC1OC(C)C(O)C(O)C1O	560.77	568.7	7.24	142.76
Rha-C12-C13	CCCCCCCCCCC(CC(=O)O)OC(=O)CC(CCCCCCCCC)OC1OC(C)C(O)C(O)C1O	574.8	585.5	7.74	142.76
Rha-C12-C14	CCCCCCCCCCCC(CC(=O)O)OC(=O)CC(CCCCCCCCC)OC1OC(C)C(O)C(O)C1O	588.82	602.3	8.22	142.76
Rha-C14-C14	CCCCCCCCCCCC(CC(=O)O)OC(=O)CC(CCCCCCCCCCC)OC1OC(C)C(O)C(O)C1O	616.88	635.9	8.81	142.76
Rha-C14-C16	CCCCCCCCCCCCCC(CC(=O)O)OC(=O)CC(CCCCCCCCCCC)OC1OC(C)C(O)C(O)C1O	644.93	669.51	9.18	142.76
Rha-C8-C8:1	CC=CCCC(CC(=O)O)OC(=O)CC(CCCCC)OC1OC(C)C(O)C(O)C1O	446.54	428.09	2.42	142.76	n=6:1
Rha-C8-C10:1	CC=CCCCCC(CC(=O)O)OC(=O)CC(CCCCC)OC1OC(C)C(O)C(O)C1O	474.59	461.7	3.43	142.76	n=8:1
Rha-C8-C12:1	CCCC=CCCCCC(CC(=O)O)OC(=O)CC(CCCCC)OC1OC(C)C(O)C(O)C1O	502.64	495.3	4.73	142.76	n=8:1
Rha-C8-C12:2	CCCC=CC=CCCC(CC(=O)O)OC(=O)CC(CCCCC)OC1OC(C)C(O)C(O)C1O	500.63	489.11	4.24	142.76	n=6:1, 8:1
Rha-C10-C8:1	CC=CCCC(CC(=O)O)OC(=O)CC(CCCCCCC)OC1OC(C)C(O)C(O)C1O	474.59	461.7	3.43	142.76	n=6:1
Rha-C10-C10:1	CC=CCCCCC(CC(=O)O)OC(=O)CC(CCCCCCC)OC1OC(C)C(O)C(O)C1O	502.64	495.3	4.44	142.76	n=8:1
Rha-C10-C12:1	CCCC=CCCCCC(CC(=O)O)OC(=O)CC(CCCCCCC)OC1OC(C)C(O)C(O)C1O	530.7	528.9	5.74	142.76	n=8:1
Rha-C10-C12:2	CCCC=CC=CCCC(CC(=O)O)OC(=O)CC(CCCCCCC)OC1OC(C)C(O)C(O)C1O	528.68	522.72	5.25	142.76	n=6:1, 8:1
Rha-C10-C14:1	CCCCCC=CCCCCC(CC(=O)O)OC(=O)CC(CCCCCCC)OC1OC(C)C(O)C(O)C1O	558.75	562.51	6.75	142.76	n=8:1
Rha-C10-C16:1	CCCCCCCC=CCCCCC(CC(=O)O)OC(=O)CC(CCCCCCC)OC1OC(C)C(O)C(O)C1O	586.81	596.11	7.76	142.76	n=8:1
Rha-C10:1-C8	CC=CCCCCC(CC(=O)OC(CCCCC)CC(=O)O)OC1OC(C)C(O)C(O)C1O	474.59	461.7	3.43	142.76	n=8:1
Rha-C12-C10:1	CC=CCCCCC(CC(=O)O)OC(=O)CC(CCCCCCCCC)OC1OC(C)C(O)C(O)C1O	530.7	528.9	5.45	142.76	n=8:1
Rha-C12-C12:1	CCCC=CCCCCC(CC(=O)O)OC(=O)CC(CCCCCCCCC)OC1OC(C)C(O)C(O)C1O	558.75	562.51	6.75	142.76	n=8:1
Rha-C12-C14:1	CCCCCC=CCCCCC(CC(=O)O)OC(=O)CC(CCCCCCCCC)OC1OC(C)C(O)C(O)C1O	586.81	596.11	7.76	142.76	n=8:1
Rha-C12:1-C12:1	CCCC=CCCCCC(CC(=O)O)OC(=O)CC(CCCCC=CCCC)OC1OC(C)C(O)C(O)C1O	556.74	556.32	6.26	142.76	n=8:1, n=8:1
Rha-C12:1-C14:1	CCCC=CCCCCC(CC(=O)OC(CCCCC=CCCCCC)CC(=O)O)OC1OC(C)C(O)C(O)C1O	584.79	589.92	7.27	142.76	n=8:1, n=8:1
Rha-C14-C14:1	CCCCCC=CCCCCC(CC(=O)O)OC(=O)CC(CCCCCCCCCCC)OC1OC(C)C(O)C(O)C1O	614.86	629.72	8.57	142.76	n=8:1
diRL
Rha-Rha-C8	CCCCCC(CC(=O)O)OC1OC(C)C(O)C(O)C1OC2OC(C)C(O)C(O)C2O	452.5	412.78	0.23	175.38
Rha-Rha-C10	CCCCCCCC(CC(=O)O)OC1OC(C)C(O)C(O)C1OC2OC(C)C(O)C(O)C2O	480.55	446.38	1.25	175.38
Rha-Rha-C12	CCCCCCCCCC(CC(=O)O)OC1OC(C)C(O)C(O)C1OC2OC(C)C(O)C(O)C2O	508.61	479.98	2.25	175.38
Rha-Rha-C14	CCCCCCCCCCCC(CC(=O)O)OC1OC(C)C(O)C(O)C1OC2OC(C)C(O)C(O)C2O	536.66	513.59	3.27	175.38
Rha-Rha-C6-C6	CCCC(CC(=O)O)OC(=O)CC(CCC)OC1OC(C)C(O)C(O)C1OC2OC(C)C(O)C(O)C2O	538.59	490.94	0.47	201.68
Rha-Rha-C6-C12	CCCCCCCCCC(CC(=O)O)OC(=O)CC(CCC)OC1OC(C)C(O)C(O)C1OC2OC(C)C(O)C(O)C2O	622.75	591.75	3.5	201.68
Rha-Rha-C6-C14	CCCCCCCCCCCC(CC(=O)O)OC(=O)CC(CCC)OC1OC(C)C(O)C(O)C1OC2OC(C)C(O)C(O)C2O	650.8	625.35	4.51	201.68
Rha-Rha-C8-C8	CCCCCC(CC(=O)O)OC(=O)CC(CCCCC)OC1OC(C)C(O)C(O)C1OC2OC(C)C(O)C(O)C2O	594.7	558.14	2.5	201.68
Rha-Rha-C8-C12	CCCCCCCCCC(CC(=O)O)OC(=O)CC(CCCCC)OC1OC(C)C(O)C(O)C1OC2OC(C)C(O)C(O)C2O	650.8	625.35	4.51	201.68
Rha-Rha-C10-C6	CCCCCCCC(CC(=O)OC(CCC)CC(=O)O)OC1OC(C)C(O)C(O)C1OC2OC(C)C(O)C(O)C2O	594.7	558.14	2.5	201.68
Rha-Rha-C10-C8	CCCCCCCC(CC(=O)OC(CCCCC)CC(=O)O)OC1OC(C)C(O)C(O)C1OC2OC(C)C(O)C(O)C2O	622.75	591.75	3.5	201.68
Rha-Rha-C10-C10	CCCCCCCC(CC(=O)O)OC(=O)CC(CCCCCCC)OC1C(C(C(C(O1)C)O)O)OC2C(C(C(C(O2)C)O)O)O	650.8	625.35	4.51	201.68
Rha-Rha-C10-C11	CCCCCCCCC(CC(=O)O)OC(=O)CC(CCCCCCC)OC1OC(C)C(O)C(O)C1OC2OC(C)C(O)C(O)C2O	664.83	642.15	5.02	201.68
Rha-Rha-C10-C12	CCCCCCCCCC(CC(=O)O)OC(=O)CC(CCCCCCC)OC1OC(C)C(O)C(O)C1OC2OC(C)C(O)C(O)C2O	678.86	658.95	5.53	201.68
Rha-Rha-C10-C13	CCCCCCCCCCC(CC(=O)O)OC(=O)CC(CCCCCCC)OC1OC(C)C(O)C(O)C1OC2OC(C)C(O)C(O)C2O	692.88	675.76	6.03	201.68
Rha-Rha-C10-C14	CCCCCCCCCCCC(CC(=O)O)OC(=O)CC(CCCCCCC)OC1OC(C)C(O)C(O)C1OC2OC(C)C(O)C(O)C2O	706.91	692.56	6.54	201.68
Rha-Rha-C10-C16	CCCCCCCCCCCCCC(CC(=O)O)OC(=O)CC(CCCCCCC)OC1OC(C)C(O)C(O)C1OC2OC(C)C(O)C(O)C2O	734.97	726.16	7.55	201.68
Rha-Rha-C12-C12	CCCCCCCCCC(CC(=O)O)OC(=O)CC(CCCCCCCCC)OC1OC(C)C(O)C(O)C1OC2OC(C)C(O)C(O)C2O	706.91	692.56	6.54	201.68
Rha-Rha-C12-C14	CCCCCCCCCCCC(CC(=O)O)OC(=O)CC(CCCCCCCCC)OC1OC(C)C(O)C(O)C1OC2OC(C)C(O)C(O)C2O	734.97	726.16	7.55	201.68
Rha-Rha-C14-C14	CCCCCCCCCCCC(CC(=O)O)OC(=O)CC(CCCCCCCCCCC)OC1OC(C)C(O)C(O)C1OC2OC(C)C(O)C(O)C2O	763.02	759.76	8.44	201.68
Rha-Rha-C14-C16	CCCCCCCCCCCCCC(CC(=O)O)OC(=O)CC(CCCCCCCCCCC)OC1OC(C)C(O)C(O)C1OC2OC(C)C(O)C(O)C2O	791.07	793.37	8.94	201.68
Rha-Rha-C16-C16	CCCCCCCCCCCCCC(CC(=O)O)OC(=O)CC(CCCCCCCCCCCCC)OC1OC(C)C(O)C(O)C1OC2OC(C)C(O)C(O)C2O	819.13	826.97	9.28	201.68
Rha-Rha-C10:1	CC=CCCCCC(CC(=O)O)OC1OC(C)C(O)C(O)C1OC2OC(C)C(O)C(O)C2O	478.54	440.19	0.47	175.38	n=8:1
Rha-Rha-C12:1	CCCC=CCCCCC(CC(=O)O)OC1OC(C)C(O)C(O)C1OC2OC(C)C(O)C(O)C2O	506.59	473.8	1.77	175.38	n=8:1
Rha-Rha-C8-C10:1	CC=CCCCCC(CC(=O)O)OC(=O)CC(CCCCC)OC1OC(C)C(O)C(O)C1OC2OC(C)C(O)C(O)C2O	620.73	585.56	2.73	201.68	n=8:1
Rha-Rha-C8-C12:1	CCCC=CCCCCC(CC(=O)O)OC(=O)CC(CCCCC)OC1OC(C)C(O)C(O)C1OC2OC(C)C(O)C(O)C2O	648.79	619.16	4.03	201.68	n=8:1
Rha-Rha-C10-C8:1	CC=CCCC(CC(=O)O)OC(=O)CC(CCCCCCC)OC1OC(C)C(O)C(O)C1OC2OC(C)C(O)C(O)C2O	620.73	585.56	2.73	201.68	n=6:1
Rha-Rha-C10-C10:1	CC=CCCCCC(CC(=O)O)OC(=O)CC(CCCCCCC)OC1OC(C)C(O)C(O)C1OC2OC(C)C(O)C(O)C2O	648.79	619.16	3.74	201.68	n=8:1
Rha-Rha-C10-C12:1	CCCC=CCCCCC(CC(=O)O)OC(=O)CC(CCCCCCC)OC1OC(C)C(O)C(O)C1OC2OC(C)C(O)C(O)C2O	676.84	652.77	5.04	201.68	n=8:1
Rha-Rha-C10-C14:1	CCCCCC=CCCCCC(CC(=O)O)OC(=O)CC(CCCCCCC)OC1OC(C)C(O)C(O)C1OC2OC(C)C(O)C(O)C2O	704.89	686.37	6.05	201.68	n=8:1
Rha-Rha-C10-C16:1	CCCCCCCC=CCCCCC(CC(=O)O)OC(=O)CC(CCCCCCC)OC1OC(C)C(O)C(O)C1OC2OC(C)C(O)C(O)C2O	732.95	719.97	7.06	201.68	n=8:1
Rha-Rha-C12-C10:1	CC=CCCCCC(CC(=O)O)OC(=O)CC(CCCCCCCCC)OC1OC(C)C(O)C(O)C1OC2OC(C)C(O)C(O)C2O	676.84	652.77	4.75	201.68	n=8:1
Rha-Rha-C12-C12:1	CCCC=CCCCCC(CC(=O)O)OC(=O)CC(CCCCCCCCC)OC1OC(C)C(O)C(O)C1OC2OC(C)C(O)C(O)C2O	704.89	686.37	6.05	201.68	n=8:1
Rha-Rha-C12-C12:2	CCCC=CC=CCCC(CC(=O)O)OC(=O)CC(CCCCCCCCC)OC1OC(C)C(O)C(O)C1OC2OC(C)C(O)C(O)C2O	702.88	680.18	5.56	201.68	n=6:1, 8:1
Rha-Rha-C12-C14:1	CCCCCC=CCCCCC(CC(=O)O)OC(=O)CC(CCCCCCCCC)OC1OC(C)C(O)C(O)C1OC2OC(C)C(O)C(O)C2O	732.95	719.97	7.06	201.68	n=8:1
Rha-Rha-C14-C14:1	CCCCCC=CCCCCC(CC(=O)O)OC(=O)CC(CCCCCCCCCCC)OC1OC(C)C(O)C(O)C1OC2OC(C)C(O)C(O)C2O	761	753.58	8.07	201.68	n=8:1
Decenoyl-Rha-C10:1-C8	CC=CCCCCCCC(=O)OC1C(O)C(O)C(C)OC1OC(CCCCC=CC)CC(=O)OC(CCCCC)CC(=O)O	626.83	626.44	7.31	148.83	n=8:1, n=8:1
Decenoyl-Rha-C12-C14	CC=CCCCCCCC(=O)OC1C(O)C(O)C(C)OC1OC(CCCCCCCCC)CC(=O)OC(CCCCCCCCCCC)CC(=O)O	741.06	767.04	9.63	148.83
Decenoyl-Rha-Rha-C10-C10:1	CC=CCCCCCCC(=O)OC1C(O)C(O)C(C)OC1OC2C(O)C(O)C(C)OC2OC(CCCCCCC)CC(=O)OC(CCCCC=CC)CC(=O)O	801.02	783.9	7.62	207.76	n=8:1, n=8:1

## Sheet: Nitrogen sources
Nitrogen source	Total nitrogen (TN), %	Ref.
meat peptone (MP)	14	http://www.oxoid.com/UK/blue/prod_detail/prod_detail.asp?pr=LP0037&c=UK&lang=EN
casein peptone (CP)	7	https://www.sigmaaldrich.com/catalog/product/sial/70171?lang=pl&region=PL
tryptone (T)	13.3	http://www.oxoid.com/UK/blue/prod_detail/prod_detail.asp?pr=LP0042&c=UK&lang=EN&sec=1
yeast extract (YE)	11.25	http://www.oxoid.com/UK/blue/prod_detail/prod_detail.asp?pr=LP0021&c=UK&lang=EN
meat extract (ME)	12.3	http://www.oxoid.com/UK/blue/prod_detail/prod_detail.asp?pr=LP0029
peptone	10.5	assumption (average for MP and CP)
nutrient broth (NB) = peptone 5 g/L + meat 3 g/L		http://www.merckmillipore.com/PL/pl/product/Nutrient-broth,MDA_CHEM-105443?ReferrerURL=https%3A%2F%2Fwww.google.com%2F&bd=1
LB = tryptone 10 g/L + YE 5 g/L		https://www.sigmaaldrich.com/catalog/product/sigma/l3022?lang=pl&region=PL&gclid=Cj0KCQiA2L7jBRCBARIsAPeAsaP7ONx0qwKXWIjW_DQPkbaDe6kPRUqQp3RE6S01HqicybHwlnJhwHEaAoW3EALw_wcB
FAB = casein peptone 10 g/L + meat peptone 5 g/L + YE 10 g/L		http://www.quelab.com/htmleng/2960a.html
Bacto peptone = meat peptone		https://www.americanpharmaceuticalreview.com/25246-Cell-Culture-Media-Supplements/5822050-Bacto-Peptone/
proteose peptone	14.3	https://assets.thermofisher.com/TFS-Assets/BPD/brochures/peptones-supplements-feeds-technical-reference-guide.pdf
nutrient broth (NB, HiMedia) = 5.0 g/L peptone, 1.5 g/L beef extract, 1.5 g/L yeast extract	10.98	https://himedialabs.com/TD/M002.pdf

## Sheet: Densities
Substrate	Density, g/mL	Assumed density, g/mL	Ref.
rapeseed oil	0.906-0.91	0.908	http://www.dgfett.de/material/physikalische_eigenschaften.pdf
soybean oil	0.917-0.921	0.919
deodorizer distillate soybean oil	0.936	0.936	https://echa.europa.eu/registration-dossier/-/registered-dossier/5770/4/5
soapstock	0.905	0.905	https://echa.europa.eu/registration-dossier/-/registered-dossier/13625/4/5
diesel	0.832	0.832	https://uwaterloo.ca/chem13-news-magazine/may-2018/feature/gasoline-and-diesel-fuel-carbon-pricing-and-heating-values
glycerol	1.26	1.26	https://viziscience.com/wp-content/uploads/2016/pdf-worksheets/Colligative-VaporPressureLowering.pdf
crude oil	0.87-0.92	0.895	http://www.genesisny.net/Commodity/Oil/ODefinitions.html
sunflower oil	0.915-0.919	0.917	http://www.dgfett.de/material/physikalische_eigenschaften.pdf
corn steep liquor	1.2-1.4	1.3	https://www.ams.usda.gov/sites/default/files/media/Corn%20Steep%20Liquor%20TR.pdf
sugar cane molasses	1.41	1.41	https://www.kwalternativefeeds.co.uk/products/view-products/cane-molasses/
olive oil	0.909-0.915	0.9013	http://www.dgfett.de/material/physikalische_eigenschaften.pdf
glucose	1.54	1.54	https://unacademy.com/content/jee/study-material/chemistry/glucose/
hexadecane	0.77	0.77	https://www.sigmaaldrich.com/PL/en/product/mm/820633
corn oil	0.9188	0.9188	http://www.dgfett.de/material/physikalische_eigenschaften.pdf
oleic acid	0.895	0.895	https://pubchem.ncbi.nlm.nih.gov/compound/Oleic-acid
palm fatty acid distillate, PFAD	0.87	0.87	Jumaah, M. A., et al. "Physical characteristics of palm fatty acid distillate." J Chem Pharm Sci 12 (2019): 1-5.
Brassica carinata oil	0.9218	0.9218	https://acsess.onlinelibrary.wiley.com/doi/10.2134/agronj2018.05.0316
