# Supplementary material for: Microbe cultivation guidelines to optimize rhamnolipid applications
Source: Sci Rep. 2024 Apr 10;14:8362. doi: 10.1038/s41598-024-59021-7 (PMC11006924; doi:10.1038/s41598-024-59021-7)
Supplement: Supplementary file 5 — Supplementary Information 5. [file 41598_2024_59021_MOESM5_ESM.xlsx]

## Sheet: General model
Microbe Cultivation Guidelines to Optimize Rhamnolipid Applications
Ilona E. Kłosowska-Chomiczewska a*, Adam Macierzanka a, Karol Parchem b, Pamela Miłosz a, Sonia Sarach a, Iga Płaczkowska a, Weronika Hewelt-Belka c and Christian Jungnickel a
a Department of Colloid and Lipid Science, b Department of Chemistry, Technology and Biotechnology of Food, c Department of Analytical Chemistry, Faculty of Chemistry, Gdańsk University of Technology, Narutowicza St. 11/12, 80-233 Gdańsk, Poland
* Corresponding author: ilochomi@pg.edu.pl, tel: +48 58 347 1151 (Ilona E. Kłosowska-Chomiczewska)
	yellow cells are editable, please fill them in with appropriate data
No	Concentration of Carbon, g/L	Molecular Volume of Carbon Source, Å3	logKow of Carbon Source	Concentration of Nitrogen, g/L	C:N ratio, w/w	Microorganism species	pH	Temp, °C	Shaking, rpm	Time, h	Average Weighed logPRL	gep5Rt	x for gep5Rt	gep3Rt	x for gep3Rt	gep5Rt	x for gep5Rt	gep5Rt	x for gep5Rt	gep5Rt	x for gep5Rt	gep3Rt	x for gep3Rt	gep3Rt	x for gep3Rt	gep3Rt	x for gep3Rt
1	8	151.81	-2.64	1.05	7.61905	Acinetobacter	6.5	55	400	36	5.04104	0.696854	0.164327	1.42313	2.88225	1.37857	4.97905	1.05857	1.32923	0.879353	0.525794	-2.38909	-13.6364	-1.33683	-2.38909	1.23305	1.87476
2	5.58507	149.02	-4.53	2.53125	2.20645	Acinetobacter	7	30	100	48	1.87567	-2.49301	-96.2993	0.641047	0.263433	-1.18367	-2.32355	-1.33396	-4.22385	1.05148	1.28527	-2.19641	-10.596	-1.29988	-2.19641	1.20546	1.75171
3	5.58507	149.02	-4.53	2.53125	2.20645	Acinetobacter	7	30	100	48	1.87567	-2.49301	-96.2993	0.641047	0.263433	-1.18367	-2.32355	-1.33396	-4.22385	1.05148	1.28527	-2.19641	-10.596	-1.29988	-2.19641	1.20546	1.75171
4	5.58507	149.02	-4.53	2.53125	2.20645	Acinetobacter	7	30	100	48	1.87567	-2.49301	-96.2993	0.641047	0.263433	-1.18367	-2.32355	-1.33396	-4.22385	1.05148	1.28527	-2.19641	-10.596	-1.29988	-2.19641	1.20546	1.75171
5	5.58507	149.02	-4.53	2.53125	2.20645	Acinetobacter	7	30	100	48	1.87567	-2.49301	-96.2993	0.641047	0.263433	-1.18367	-2.32355	-1.33396	-4.22385	1.05148	1.28527	-2.19641	-10.596	-1.29988	-2.19641	1.20546	1.75171
6	5.07984	89.11	-1.61	0.212	23.9615	Acinetobacter	6.97069	30	250	96	4.63637	0.800749	0.329216	1.57872	3.93472	1.86149	22.3515	1.36984	4.82333	1.20783	2.57055	-3.90675	-59.6273	-1.57497	-3.90675	1.08806	1.28812
7	5.07984	89.11	-1.61	0.212	23.9615	Acinetobacter	7.20467	30	250	96	4.63637	0.800749	0.329216	1.57872	3.93472	1.86149	22.3515	1.36984	4.82333	1.20783	2.57055	-3.90675	-59.6273	-1.57497	-3.90675	1.08806	1.28812
8	312.8	144.44	-2.6	0.33	947.879	Burkholderia	7.5	30	150	216	5.73949	0.998887	0.994449	2.06452	8.7995	3.93652	945.279	2.17469	48.6398	1.4205	5.78373	-4.36342	-83.0769	-1.63409	-4.36342	1.29929	2.19342
9	7.88	108.33	-1.94	0.516	15.2713	Burkholderia	7.5	30	150	144	5.29689	0.998887	0.994449	1.53148	3.59198	1.67871	13.3313	1.2787	3.41862	1.30986	3.85582	-4.20262	-74.2268	-1.61376	-4.20262	1.31854	2.29234
10	15.64	87.12	-1.6	0.894	17.4944	Burkholderia	7.05756	30	200	240	5.74397	0.868687	0.49467	1.55552	3.76378	1.7388	15.8944	1.32542	4.09049	1.45075	6.42637	-5.31329	-150	-1.74497	-5.31329	1.30708	2.23308

## Sheet: Pseudomonas sp. model
Microbe Cultivation Guidelines to Optimize Rhamnolipid Applications
Ilona E. Kłosowska-Chomiczewska a*, Adam Macierzanka a, Karol Parchem b, Pamela Miłosz a, Sonia Sarach a, Iga Płaczkowska a, Weronika Hewelt-Belka c and Christian Jungnickel a
a Department of Colloid and Lipid Science, b Department of Chemistry, Technology and Biotechnology, c Department of Analytical Chemistry, Faculty of Chemistry, Gdańsk University of Technology, Narutowicza St. 11/12, 80-233 Gdańsk, Poland
* Corresponding author: ilochomi@pg.edu.pl, tel: +48 58 347 1151 (Ilona E. Kłosowska-Chomiczewska)
	yellow cells are editable, please fill them in with appropriate data
No	Concentration of Carbon, g/L	Molecular Volume of Carbon Source, Å3	logKow of Carbon Source	Concentration of Nitrogen, g/L	C:N ratio, w/w	Microorganism species	pH	Temp, °C	Shaking, rpm	Time, h	Average Weighed logKow of Biosurfactant	gep5Rr	x for gep5Rt
1	7.037	976.46	10.72	0.8125	8.66092	Marinobacter	6.5	30	200	96	4.42648	0.470866	0.0231465
2	12.6846	247.88	5.75	0.525	24.1611	Pseudomonas	7.5	37	170	192	4.41644	0.623574	0.0942847
3	15.4	853.98	10.13	0.2475	62.2222	Pseudomonas	6.5	30	200	120	4.39681	0.380928	0.00802075
4	17.595	87.12	-1.6	0.7425	23.697	Pseudomonas	6.8	35	180	144	4.47437	0.635526	0.103673
5	7.82	87.12	-1.6	1.165	6.71245	Pseudomonas	7	30	200	72	4.03713	0.467199	0.0222592
6	7.82	87.12	-1.6	0.875	8.93714	Pseudomonas	7	30	200	72	4.04667	0.48776	0.0276076
7	15.1	297.92	7.05	0.165	91.5152	Pseudomonas	6.5	37	150	72	3.95027	0.310937	0.00290643
8	17.26	170.6	4.43	0.165	104.606	Pseudomonas	6.5	37	150	72	3.94441	0.28588	0.00190949
9	7.82	87.12	-1.6	0.00655	1193.89	Pseudomonas	7.4	30	200	76	3.5495	0.0972547	8.70066e-06
10	57.975	1005.66	10.82	0.81675	70.9826	Pseudomonas	7.5	30	200	76	4.09937	0.36777	0.00672794

## Sheet: Burkholderia sp. model
Microbe Cultivation Guidelines to Optimize Rhamnolipid Applications
Ilona E. Kłosowska-Chomiczewska a*, Adam Macierzanka a, Karol Parchem b, Pamela Miłosz a, Sonia Sarach a, Iga Płaczkowska a, Weronika Hewelt-Belka c and Christian Jungnickel a
a Department of Colloid and Lipid Science, b Department of Chemistry, Technology and Biotechnology, c Department of Analytical Chemistry, Faculty of Chemistry, Gdańsk University of Technology, Narutowicza St. 11/12, 80-233 Gdańsk, Poland
* Corresponding author: ilochomi@pg.edu.pl, tel: +48 58 347 1151 (Ilona E. Kłosowska-Chomiczewska)
	yellow cells are editable, please fill them in with appropriate data
No	Concentration of Carbon, g/L	Molecular Volume of Carbon Source, Å3	logKow of Carbon Source	Concentration of Nitrogen, g/L	C:N ratio, w/w	Microorganism species	pH	Temp, °C	Shaking, rpm	Time, h	Average Weighed logKow of Biosurfactant	gep5Rt	x for gep5Rt	gep3Rt	x for gep3Rt	gep5Rt	x for gep5Rt	gep5Rt	x for gep5Rt	gep5Rt	x for gep5Rt	gep5Rt	x for gep5Rt	gep3Rt	x for gep3Rt
1	312.8	144.44	-2.6	0.33	947.879	Burkholderia	7.5	30	150	216	8.12397	1.52719	8.3075	9.82315	947.879	3.17001	320.114	-1.21058	-2.6	3.15392	312.07	-3.33021	-409.6	-1.37507	-2.6
2	7.88	108.33	-1.94	0.516	15.2713	Burkholderia	7.5	30	150	144	7.30185	1.22067	2.7101	2.48099	15.2713	1.71366	14.7784	-1.14172	-1.94	1.65617	12.46	2.64	128.24	-1.24719	-1.94
3	15.64	87.12	-1.6	0.894	17.4944	Burkholderia	7.05756	30	200	240	8.05275	1.44161	6.22638	2.59597	17.4944	1.86026	22.2776	-1.09856	-1.6	1.82329	20.1501	2.91013	208.72	-1.16961	-1.6
4	15.64	87.12	-1.6	0.894	17.4944	Burkholderia	7.21002	30	200	240	8.05275	1.44161	6.22638	2.59597	17.4944	1.86026	22.2776	-1.09856	-1.6	1.82329	20.1501	2.91013	208.72	-1.16961	-1.6
5	5.91254	270.32	0.89	0.33	17.9168	Burkholderia	6.96138	30	201.145	216	8.3517	1.33637	4.26214	2.6167	17.9168	0.395501	0.00967694	0.976963	0.89	1.51267	7.91989	2.89735	204.175	0.9619	0.89
6	31	976.5	10.7	0.894	34.6756	Burkholderia	7	37	200	192	8.44892	2.03334	34.758	3.26093	34.6756	1.84353	21.2935	1.60649	10.7	1.87131	22.9472	2.64721	130	2.20358	10.7
7	19.7064	87.12	-1.6	0.75	26.2752	Burkholderia	6.7112	30	200	24	7.97543	1.46942	6.85052	2.97291	26.2752	1.9237	26.344	-1.09856	-1.6	1.81282	19.5783	-1.72813	-15.4128	-1.16961	-1.6
8					#DIV/0!						#DIV/0!	#DIV/0!	#DIV/0!	#DIV/0!	#DIV/0!	0	0	0	0	0	0	0	0	0	0
9					#DIV/0!						#DIV/0!	#DIV/0!	#DIV/0!	#DIV/0!	#DIV/0!	0	0	0	0	0	0	0	0	0	0
10					#DIV/0!						#DIV/0!	#DIV/0!	#DIV/0!	#DIV/0!	#DIV/0!	0	0	0	0	0	0	0	0	0	0
